# Supplementary material for: Priming of dendritic cells by DNA-containing extracellular vesicles from activated T cells through antigen-driven contacts
Source: Nat Commun. 2018 Jul 9;9:2658. doi: 10.1038/s41467-018-05077-9 (PMC6037695; doi:10.1038/s41467-018-05077-9)
Supplement: Supplementary file 4 — Supplementary Data 1 [file 41467_2018_5077_MOESM4_ESM.xlsx]

## Sheet: Supp table Figure 1
		Supplementary Data 1: High-throughput mass spectrometry analysis of proteins from exosomes. Number of unique peptides of proteins that were identified in exosomes samples isolated from mouse T lymphoblasts. Four biological replicates of proteins extracts of exosomes were trypsin digested and analyzed by LC-MS/MS. The table represent the number of peptides identified at 1% of FDR corresponding to …
	Accesion Nº (Uniprot)	Protein name	replicate 1	replicate 2	replicate 3	replicate 4
	Q8VDD5	>sp|Q8VDD5|MYH9_MOUSE Myosin-9 OS=Mus musculus GN=Myh9 PE=1 SV=4	103	79	92	71
	P26039	>sp|P26039|TLN1_MOUSE Talin-1 OS=Mus musculus GN=Tln1 PE=1 SV=2	79	84	77	67
	Q9JKF1	>sp|Q9JKF1|IQGA1_MOUSE Ras GTPase-activating-like protein IQGAP1 OS=Mus musculus GN=Iqgap1 PE=1 SV=2	86	73	78	64
	Q68FD5	>sp|Q68FD5|CLH1_MOUSE Clathrin heavy chain 1 OS=Mus musculus GN=Cltc PE=1 SV=3	67	62	65	48
	P06800	>sp|P06800|PTPRC_MOUSE Receptor-type tyrosine-protein phosphatase C OS=Mus musculus GN=Ptprc PE=1 SV=3	60	55	59	52
	P19096	>sp|P19096|FAS_MOUSE Fatty acid synthase OS=Mus musculus GN=Fasn PE=1 SV=2	59	50	59	49
	P14824	>sp|P14824|ANXA6_MOUSE Annexin A6 OS=Mus musculus GN=Anxa6 PE=1 SV=3	55	52	58	51
	Q3UQ44	>sp|Q3UQ44|IQGA2_MOUSE Ras GTPase-activating-like protein IQGAP2 OS=Mus musculus GN=Iqgap2 PE=1 SV=2	55	57	48	42
	E9Q616	>tr|E9Q616|E9Q616_MOUSE Protein Ahnak OS=Mus musculus GN=Ahnak PE=1 SV=1	65	38	45	51
	E9Q6R7	>tr|E9Q6R7|E9Q6R7_MOUSE Protein Utrn OS=Mus musculus GN=Utrn PE=1 SV=1	50	60	38	45
	Q5SUA5	>sp|Q5SUA5|MYO1G_MOUSE Unconventional myosin-Ig OS=Mus musculus GN=Myo1g PE=1 SV=1	50	47	48	40
	P26041	>sp|P26041|MOES_MOUSE Moesin OS=Mus musculus GN=Msn PE=1 SV=3	44	55	43	41
	Q3UH60	>sp|Q3UH60|DIP2B_MOUSE Disco-interacting protein 2 homolog B OS=Mus musculus GN=Dip2b PE=1 SV=1	43	51	30	41
	Q8BTM8	>sp|Q8BTM8|FLNA_MOUSE Filamin-A OS=Mus musculus GN=Flna PE=1 SV=5	37	58	28	41
	Q3ULT2	>tr|Q3ULT2|Q3ULT2_MOUSE Actinin alpha 4 OS=Mus musculus GN=Actn4 PE=1 SV=1	40	46	36	40
	Q61233	>sp|Q61233|PLSL_MOUSE Plastin-2 OS=Mus musculus GN=Lcp1 PE=1 SV=4	41	38	39	37
	P16546	>sp|P16546|SPTN1_MOUSE Spectrin alpha chain, non-erythrocytic 1 OS=Mus musculus GN=Sptan1 PE=1 SV=4	50	33	42	20
	Q8C147	>sp|Q8C147|DOCK8_MOUSE Dedicator of cytokinesis protein 8 OS=Mus musculus GN=Dock8 PE=1 SV=4	35	38	34	38
	E9Q3L2	>sp|E9Q3L2|PI4KA_MOUSE Phosphatidylinositol 4-kinase alpha OS=Mus musculus GN=Pi4ka PE=1 SV=2	41	45	20	38
	Q62261	>sp|Q62261|SPTB2_MOUSE Spectrin beta chain, non-erythrocytic 1 OS=Mus musculus GN=Sptbn1 PE=1 SV=2	41	32	45	26
	P52480	>sp|P52480|KPYM_MOUSE Pyruvate kinase PKM OS=Mus musculus GN=Pkm PE=1 SV=4	36	35	37	33
	Q9WU78	>sp|Q9WU78|PDC6I_MOUSE Programmed cell death 6-interacting protein OS=Mus musculus GN=Pdcd6ip PE=1 SV=3	34	37	35	35
	P24063	>sp|P24063|ITAL_MOUSE Integrin alpha-L OS=Mus musculus GN=Itgal PE=1 SV=2	38	38	35	29
	Q9QXS1	>sp|Q9QXS1|PLEC_MOUSE Plectin OS=Mus musculus GN=Plec PE=1 SV=3	49	28	44	19
	Q80Y52	>tr|Q80Y52|Q80Y52_MOUSE Heat shock protein 90, alpha (Cytosolic), class A member 1 OS=Mus musculus GN=Hsp90aa1 PE=1 SV=2	41	30	35	32
	P63017	>sp|P63017|HSP7C_MOUSE Heat shock cognate 71 kDa protein OS=Mus musculus GN=Hspa8 PE=1 SV=1	37	36	33	31
	Q8C3J5	>sp|Q8C3J5|DOCK2_MOUSE Dedicator of cytokinesis protein 2 OS=Mus musculus GN=Dock2 PE=1 SV=3	44	31	29	31
	P43406	>sp|P43406|ITAV_MOUSE Integrin alpha-V OS=Mus musculus GN=Itgav PE=1 SV=2	36	34	32	32
	Q5FW97	>tr|Q5FW97|Q5FW97_MOUSE Alpha-enolase OS=Mus musculus GN=EG433182 PE=1 SV=1	34	32	31	34
	Q01853	>sp|Q01853|TERA_MOUSE Transitional endoplasmic reticulum ATPase OS=Mus musculus GN=Vcp PE=1 SV=4	34	34	35	27
	Q9JHU4	>sp|Q9JHU4|DYHC1_MOUSE Cytoplasmic dynein 1 heavy chain 1 OS=Mus musculus GN=Dync1h1 PE=1 SV=2	38	27	42	22
	P11835	>sp|P11835|ITB2_MOUSE Integrin beta-2 OS=Mus musculus GN=Itgb2 PE=1 SV=2	36	31	28	32
	P09411	>sp|P09411|PGK1_MOUSE Phosphoglycerate kinase 1 OS=Mus musculus GN=Pgk1 PE=1 SV=4	27	30	38	31
	P11499	>sp|P11499|HS90B_MOUSE Heat shock protein HSP 90-beta OS=Mus musculus GN=Hsp90ab1 PE=1 SV=3	26	33	35	30
	P58252	>sp|P58252|EF2_MOUSE Elongation factor 2 OS=Mus musculus GN=Eef2 PE=1 SV=2	30	31	35	28
	Q8C2K5	>sp|Q8C2K5|RASL3_MOUSE RAS protein activator like-3 OS=Mus musculus GN=Rasal3 PE=1 SV=1	32	32	29	30
	Q8BZN6	>sp|Q8BZN6|DOC10_MOUSE Dedicator of cytokinesis protein 10 OS=Mus musculus GN=Dock10 PE=1 SV=3	34	32	24	30
	Q80SU7	>sp|Q80SU7|GVIN1_MOUSE Interferon-induced very large GTPase 1 OS=Mus musculus GN=Gvin1 PE=1 SV=1	42	23	29	25
	P20152	>sp|P20152|VIME_MOUSE Vimentin OS=Mus musculus GN=Vim PE=1 SV=3	31	23	33	29
	P16858	>sp|P16858|G3P_MOUSE Glyceraldehyde-3-phosphate dehydrogenase OS=Mus musculus GN=Gapdh PE=1 SV=2	29	25	32	27
	Q3UL22	>tr|Q3UL22|Q3UL22_MOUSE Chaperonin subunit 8 (Theta), isoform CRA_a OS=Mus musculus GN=Cct8 PE=1 SV=1	28	26	29	27
	Q542X7	>tr|Q542X7|Q542X7_MOUSE Chaperonin subunit 2 (Beta), isoform CRA_a OS=Mus musculus GN=Cct2 PE=1 SV=1	28	25	30	27
	Q9WUA3	>sp|Q9WUA3|PFKAP_MOUSE ATP-dependent 6-phosphofructokinase, platelet type OS=Mus musculus GN=Pfkp PE=1 SV=1	32	26	27	23
	Q8VDN2	>sp|Q8VDN2|AT1A1_MOUSE Sodium/potassium-transporting ATPase subunit alpha-1 OS=Mus musculus GN=Atp1a1 PE=1 SV=1	24	23	34	26
	G5E829	>sp|G5E829|AT2B1_MOUSE Plasma membrane calcium-transporting ATPase 1 OS=Mus musculus GN=Atp2b1 PE=1 SV=1	28	21	29	27
	Q61598	>sp|Q61598|GDIB_MOUSE Rab GDP dissociation inhibitor beta OS=Mus musculus GN=Gdi2 PE=1 SV=1	28	26	30	21
	Q9JL26	>sp|Q9JL26|FMNL1_MOUSE Formin-like protein 1 OS=Mus musculus GN=Fmnl1 PE=1 SV=1	27	28	27	23
	Q9WVK4	>sp|Q9WVK4|EHD1_MOUSE EH domain-containing protein 1 OS=Mus musculus GN=Ehd1 PE=1 SV=1	26	26	25	25
	Q4KML7	>tr|Q4KML7|Q4KML7_MOUSE Ezrin OS=Mus musculus GN=Ezr PE=1 SV=1	26	31	25	20
	B2RQC6	>sp|B2RQC6|PYR1_MOUSE CAD protein OS=Mus musculus GN=Cad PE=1 SV=1	27	25	27	22
	Q61316	>sp|Q61316|HSP74_MOUSE Heat shock 70 kDa protein 4 OS=Mus musculus GN=Hspa4 PE=1 SV=1	28	24	28	21
	P06151	>sp|P06151|LDHA_MOUSE L-lactate dehydrogenase A chain OS=Mus musculus GN=Ldha PE=1 SV=3	27	23	27	23
	Q62351	>sp|Q62351|TFR1_MOUSE Transferrin receptor protein 1 OS=Mus musculus GN=Tfrc PE=1 SV=1	29	26	19	26
	Q6ZQ38	>sp|Q6ZQ38|CAND1_MOUSE Cullin-associated NEDD8-dissociated protein 1 OS=Mus musculus GN=Cand1 PE=1 SV=2	28	20	27	24
	P07356	>sp|P07356|ANXA2_MOUSE Annexin A2 OS=Mus musculus GN=Anxa2 PE=1 SV=2	26	23	25	22
	Q5SQX6	>sp|Q5SQX6|CYFP2_MOUSE Cytoplasmic FMR1-interacting protein 2 OS=Mus musculus GN=Cyfip2 PE=1 SV=2	25	22	24	25
	O88342	>sp|O88342|WDR1_MOUSE WD repeat-containing protein 1 OS=Mus musculus GN=Wdr1 PE=1 SV=3	24	25	23	22
	Q60790	>sp|Q60790|RASA3_MOUSE Ras GTPase-activating protein 3 OS=Mus musculus GN=Rasa3 PE=1 SV=2	25	26	23	20
	Q8CGC7	>sp|Q8CGC7|SYEP_MOUSE Bifunctional glutamate/proline--tRNA ligase OS=Mus musculus GN=Eprs PE=1 SV=4	26	18	29	21
	B9EHN0	>tr|B9EHN0|B9EHN0_MOUSE Ubiquitin-activating enzyme E1, Chr X OS=Mus musculus GN=Uba1 PE=1 SV=1	25	23	29	17
	Q5FWB7	>tr|Q5FWB7|Q5FWB7_MOUSE Fructose-bisphosphate aldolase OS=Mus musculus GN=Aldoa PE=1 SV=1	27	21	26	18
	O54890	>sp|O54890|ITB3_MOUSE Integrin beta-3 OS=Mus musculus GN=Itgb3 PE=1 SV=2	22	25	22	22
	P27773	>sp|P27773|PDIA3_MOUSE Protein disulfide-isomerase A3 OS=Mus musculus GN=Pdia3 PE=1 SV=2	28	22	23	18
	Q3U4U6	>tr|Q3U4U6|Q3U4U6_MOUSE T-complex protein 1 subunit gamma OS=Mus musculus GN=Cct3 PE=1 SV=1	21	21	27	22
	Q4KL81	>tr|Q4KL81|Q4KL81_MOUSE Actin, cytoplasmic 2 OS=Mus musculus GN=Actg1 PE=1 SV=1	24	19	26	21
	P40142	>sp|P40142|TKT_MOUSE Transketolase OS=Mus musculus GN=Tkt PE=1 SV=1	23	20	25	21
	Q9EQK5	>sp|Q9EQK5|MVP_MOUSE Major vault protein OS=Mus musculus GN=Mvp PE=1 SV=4	27	17	26	19
	Q3UAD6	>tr|Q3UAD6|Q3UAD6_MOUSE Endoplasmin OS=Mus musculus GN=Hsp90b1 PE=1 SV=1	27	16	25	20
	Q58E64	>tr|Q58E64|Q58E64_MOUSE Elongation factor 1-alpha OS=Mus musculus GN=Eef1a1 PE=1 SV=1	23	23	22	19
	Q60767	>sp|Q60767|LY75_MOUSE Lymphocyte antigen 75 OS=Mus musculus GN=Ly75 PE=1 SV=2	22	28	18	18
	Q790I0	>tr|Q790I0|Q790I0_MOUSE Valine--tRNA ligase OS=Mus musculus GN=Vars PE=1 SV=1	25	17	27	17
	P08752	>sp|P08752|GNAI2_MOUSE Guanine nucleotide-binding protein G(i) subunit alpha-2 OS=Mus musculus GN=Gnai2 PE=1 SV=5	22	21	22	20
	Q76MZ3	>sp|Q76MZ3|2AAA_MOUSE Serine/threonine-protein phosphatase 2A 65 kDa regulatory subunit A alpha isoform OS=Mus musculus GN=Ppp2r1a PE=1 SV=3	22	21	26	16
	O08553	>sp|O08553|DPYL2_MOUSE Dihydropyrimidinase-related protein 2 OS=Mus musculus GN=Dpysl2 PE=1 SV=2	22	19	25	18
	P20029	>sp|P20029|GRP78_MOUSE 78 kDa glucose-regulated protein OS=Mus musculus GN=Hspa5 PE=1 SV=3	26	21	21	16
	P42225	>sp|P42225|STAT1_MOUSE Signal transducer and activator of transcription 1 OS=Mus musculus GN=Stat1 PE=1 SV=1	27	15	21	21
	Q3UW53	>sp|Q3UW53|NIBAN_MOUSE Protein Niban OS=Mus musculus GN=Fam129a PE=1 SV=2	29	20	23	12
	Q8K1B8	>sp|Q8K1B8|URP2_MOUSE Fermitin family homolog 3 OS=Mus musculus GN=Fermt3 PE=1 SV=1	22	23	21	18
	Q61484	>tr|Q61484|Q61484_MOUSE Desmoyokin (Fragment) OS=Mus musculus GN=Ahnak PE=2 SV=1	20	15	28	21
	P09055	>sp|P09055|ITB1_MOUSE Integrin beta-1 OS=Mus musculus GN=Itgb1 PE=1 SV=1	20	20	21	22
	Q8K1X4	>tr|Q8K1X4|Q8K1X4_MOUSE NCK associated protein 1 like OS=Mus musculus GN=Nckap1l PE=1 SV=1	26	23	19	15
	A2AF47	>sp|A2AF47|DOC11_MOUSE Dedicator of cytokinesis protein 11 OS=Mus musculus GN=Dock11 PE=1 SV=1	25	26	13	17
	P10852	>sp|P10852|4F2_MOUSE 4F2 cell-surface antigen heavy chain OS=Mus musculus GN=Slc3a2 PE=1 SV=1	21	21	18	21
	Q3U7R1	>sp|Q3U7R1|ESYT1_MOUSE Extended synaptotagmin-1 OS=Mus musculus GN=Esyt1 PE=1 SV=2	25	19	21	16
	P60843	>sp|P60843|IF4A1_MOUSE Eukaryotic initiation factor 4A-I OS=Mus musculus GN=Eif4a1 PE=1 SV=1	24	17	14	25
	P97384	>sp|P97384|ANX11_MOUSE Annexin A11 OS=Mus musculus GN=Anxa11 PE=1 SV=2	22	19	19	20
	P06240	>sp|P06240|LCK_MOUSE Proto-oncogene tyrosine-protein kinase LCK OS=Mus musculus GN=Lck PE=1 SV=4	21	21	22	15
	P40124	>sp|P40124|CAP1_MOUSE Adenylyl cyclase-associated protein 1 OS=Mus musculus GN=Cap1 PE=1 SV=4	20	20	20	19
	Q9CVB6	>sp|Q9CVB6|ARPC2_MOUSE Actin-related protein 2/3 complex subunit 2 OS=Mus musculus GN=Arpc2 PE=1 SV=3	21	17	24	17
	Q99JI6	>sp|Q99JI6|RAP1B_MOUSE Ras-related protein Rap-1b OS=Mus musculus GN=Rap1b PE=1 SV=2	20	20	19	19
	Q91Z67	>sp|Q91Z67|SRGP2_MOUSE SLIT-ROBO Rho GTPase-activating protein 2 OS=Mus musculus GN=Srgap2 PE=1 SV=2	22	24	16	15
	Q9QXY6	>sp|Q9QXY6|EHD3_MOUSE EH domain-containing protein 3 OS=Mus musculus GN=Ehd3 PE=1 SV=2	18	22	19	18
	Q5SS40	>tr|Q5SS40|Q5SS40_MOUSE 14-3-3 protein epsilon OS=Mus musculus GN=Ywhae PE=1 SV=1	18	17	22	20
	P29341	>sp|P29341|PABP1_MOUSE Polyadenylate-binding protein 1 OS=Mus musculus GN=Pabpc1 PE=1 SV=2	20	21	19	15
	P43404	>sp|P43404|ZAP70_MOUSE Tyrosine-protein kinase ZAP-70 OS=Mus musculus GN=Zap70 PE=1 SV=3	23	23	16	13
	Q9D0F9	>sp|Q9D0F9|PGM1_MOUSE Phosphoglucomutase-1 OS=Mus musculus GN=Pgm1 PE=1 SV=4	20	20	20	15
	Q01705	>sp|Q01705|NOTC1_MOUSE Neurogenic locus notch homolog protein 1 OS=Mus musculus GN=Notch1 PE=1 SV=3	18	32	6	18
	Q3TM70	>tr|Q3TM70|Q3TM70_MOUSE EH domain-containing protein 4 OS=Mus musculus GN=Ehd4 PE=1 SV=1	21	20	15	18
	Q9CWJ9	>sp|Q9CWJ9|PUR9_MOUSE Bifunctional purine biosynthesis protein PURH OS=Mus musculus GN=Atic PE=1 SV=2	19	19	20	15
	A0JLR7	>tr|A0JLR7|A0JLR7_MOUSE Ahnak protein (Fragment) OS=Mus musculus GN=Ahnak PE=2 SV=1	22	12	16	23
	Q9D1A2	>sp|Q9D1A2|CNDP2_MOUSE Cytosolic non-specific dipeptidase OS=Mus musculus GN=Cndp2 PE=1 SV=1	21	18	19	14
	Q9DBG3	>sp|Q9DBG3|AP2B1_MOUSE AP-2 complex subunit beta OS=Mus musculus GN=Ap2b1 PE=1 SV=1	23	19	18	12
	P06745	>sp|P06745|G6PI_MOUSE Glucose-6-phosphate isomerase OS=Mus musculus GN=Gpi PE=1 SV=4	17	19	22	13
	P11983	>sp|P11983|TCPA_MOUSE T-complex protein 1 subunit alpha OS=Mus musculus GN=Tcp1 PE=1 SV=3	19	14	23	15
	P27601	>sp|P27601|GNA13_MOUSE Guanine nucleotide-binding protein subunit alpha-13 OS=Mus musculus GN=Gna13 PE=1 SV=1	19	17	20	15
	Q9QUJ7	>sp|Q9QUJ7|ACSL4_MOUSE Long-chain-fatty-acid--CoA ligase 4 OS=Mus musculus GN=Acsl4 PE=1 SV=2	23	18	15	15
	P17427	>sp|P17427|AP2A2_MOUSE AP-2 complex subunit alpha-2 OS=Mus musculus GN=Ap2a2 PE=1 SV=2	22	18	16	14
	P70168	>sp|P70168|IMB1_MOUSE Importin subunit beta-1 OS=Mus musculus GN=Kpnb1 PE=1 SV=2	16	16	20	18
	Q9WVA4	>sp|Q9WVA4|TAGL2_MOUSE Transgelin-2 OS=Mus musculus GN=Tagln2 PE=1 SV=4	16	16	19	19
	P80315	>sp|P80315|TCPD_MOUSE T-complex protein 1 subunit delta OS=Mus musculus GN=Cct4 PE=1 SV=3	18	16	17	18
	P28843	>sp|P28843|DPP4_MOUSE Dipeptidyl peptidase 4 OS=Mus musculus GN=Dpp4 PE=1 SV=3	20	19	17	12
	P80316	>sp|P80316|TCPE_MOUSE T-complex protein 1 subunit epsilon OS=Mus musculus GN=Cct5 PE=1 SV=1	19	13	24	12
	Q7TMB8	>sp|Q7TMB8|CYFP1_MOUSE Cytoplasmic FMR1-interacting protein 1 OS=Mus musculus GN=Cyfip1 PE=1 SV=1	19	19	17	13
	Q8BKC5	>sp|Q8BKC5|IPO5_MOUSE Importin-5 OS=Mus musculus GN=Ipo5 PE=1 SV=3	15	14	21	18
	Q8C129	>sp|Q8C129|LCAP_MOUSE Leucyl-cystinyl aminopeptidase OS=Mus musculus GN=Lnpep PE=1 SV=1	19	16	19	14
	Q3TYV5	>tr|Q3TYV5|Q3TYV5_MOUSE 2',3'-cyclic-nucleotide 3'-phosphodiesterase OS=Mus musculus GN=Cnp PE=2 SV=1	17	15	19	17
	Q91VI7	>sp|Q91VI7|RINI_MOUSE Ribonuclease inhibitor OS=Mus musculus GN=Rnh1 PE=1 SV=1	19	18	18	12
	Q9QYB1	>sp|Q9QYB1|CLIC4_MOUSE Chloride intracellular channel protein 4 OS=Mus musculus GN=Clic4 PE=1 SV=3	17	18	15	17
	Q61739	>sp|Q61739|ITA6_MOUSE Integrin alpha-6 OS=Mus musculus GN=Itga6 PE=1 SV=3	12	19	16	19
	Q922B2	>sp|Q922B2|SYDC_MOUSE Aspartate--tRNA ligase, cytoplasmic OS=Mus musculus GN=Dars PE=1 SV=2	19	12	20	15
	Q0VEE0	>tr|Q0VEE0|Q0VEE0_MOUSE 5' nucleotidase, ecto OS=Mus musculus GN=Nt5e PE=1 SV=1	20	18	15	13
	Q61210	>sp|Q61210|ARHG1_MOUSE Rho guanine nucleotide exchange factor 1 OS=Mus musculus GN=Arhgef1 PE=1 SV=2	17	17	16	15
	Q64737	>sp|Q64737|PUR2_MOUSE Trifunctional purine biosynthetic protein adenosine-3 OS=Mus musculus GN=Gart PE=1 SV=3	20	18	14	13
	Q9WTI7	>sp|Q9WTI7|MYO1C_MOUSE Unconventional myosin-Ic OS=Mus musculus GN=Myo1c PE=1 SV=2	15	18	16	16
	Q91XV3	>sp|Q91XV3|BASP1_MOUSE Brain acid soluble protein 1 OS=Mus musculus GN=Basp1 PE=1 SV=3	17	15	14	18
	J7NNX8	>tr|J7NNX8|J7NNX8_MOUSE Interferon-gamma-inducible GTPase Ifgga1 protein OS=Mus musculus GN=Iigp1 PE=1 SV=1	16	17	12	19
	P01899	>sp|P01899|HA11_MOUSE H-2 class I histocompatibility antigen, D-B alpha chain OS=Mus musculus GN=H2-D1 PE=1 SV=2	16	17	15	15
	P17742	>sp|P17742|PPIA_MOUSE Peptidyl-prolyl cis-trans isomerase A OS=Mus musculus GN=Ppia PE=1 SV=2	13	17	18	15
	P52332	>sp|P52332|JAK1_MOUSE Tyrosine-protein kinase JAK1 OS=Mus musculus GN=Jak1 PE=1 SV=1	23	17	9	14
	P97371	>sp|P97371|PSME1_MOUSE Proteasome activator complex subunit 1 OS=Mus musculus GN=Psme1 PE=1 SV=2	17	15	16	14
	Q60864	>sp|Q60864|STIP1_MOUSE Stress-induced-phosphoprotein 1 OS=Mus musculus GN=Stip1 PE=1 SV=1	16	17	17	12
	Q5YLW3	>tr|Q5YLW3|Q5YLW3_MOUSE 40S ribosomal protein S3 OS=Mus musculus GN=Rps3 PE=1 SV=1	17	14	15	16
	P41241	>sp|P41241|CSK_MOUSE Tyrosine-protein kinase CSK OS=Mus musculus GN=Csk PE=1 SV=2	15	17	11	18
	P48036	>sp|P48036|ANXA5_MOUSE Annexin A5 OS=Mus musculus GN=Anxa5 PE=1 SV=1	19	14	16	12
	P70441	>sp|P70441|NHRF1_MOUSE Na(+)/H(+) exchange regulatory cofactor NHE-RF1 OS=Mus musculus GN=Slc9a3r1 PE=1 SV=3	14	17	15	15
	Q61753	>sp|Q61753|SERA_MOUSE D-3-phosphoglycerate dehydrogenase OS=Mus musculus GN=Phgdh PE=1 SV=3	16	14	15	16
	Q8BG67	>sp|Q8BG67|EFR3A_MOUSE Protein EFR3 homolog A OS=Mus musculus GN=Efr3a PE=1 SV=1	16	19	16	10
	Q99KI0	>sp|Q99KI0|ACON_MOUSE Aconitate hydratase, mitochondrial OS=Mus musculus GN=Aco2 PE=1 SV=1	19	9	22	11
	Q3U1N0	>tr|Q3U1N0|Q3U1N0_MOUSE Coronin OS=Mus musculus GN=Coro1a PE=1 SV=1	16	13	15	17
	O08808	>sp|O08808|DIAP1_MOUSE Protein diaphanous homolog 1 OS=Mus musculus GN=Diaph1 PE=1 SV=1	20	17	11	12
	P80313	>sp|P80313|TCPH_MOUSE T-complex protein 1 subunit eta OS=Mus musculus GN=Cct7 PE=1 SV=1	14	12	18	16
	Q7TMM9	>sp|Q7TMM9|TBB2A_MOUSE Tubulin beta-2A chain OS=Mus musculus GN=Tubb2a PE=1 SV=1	16	12	17	15
	Q9DBJ1	>sp|Q9DBJ1|PGAM1_MOUSE Phosphoglycerate mutase 1 OS=Mus musculus GN=Pgam1 PE=1 SV=3	15	17	15	13
	P24527	>sp|P24527|LKHA4_MOUSE Leukotriene A-4 hydrolase OS=Mus musculus GN=Lta4h PE=1 SV=4	18	12	16	13
	Q922D8	>sp|Q922D8|C1TC_MOUSE C-1-tetrahydrofolate synthase, cytoplasmic OS=Mus musculus GN=Mthfd1 PE=1 SV=4	18	12	16	13
	Q99KN1	>sp|Q99KN1|ARRD1_MOUSE Arrestin domain-containing protein 1 OS=Mus musculus GN=Arrdc1 PE=1 SV=2	17	15	12	15
	Q548T0	>tr|Q548T0|Q548T0_MOUSE Syntaxin binding protein 2, isoform CRA_e OS=Mus musculus GN=Stxbp2 PE=1 SV=1	15	16	16	12
	P05214	>sp|P05214|TBA3_MOUSE Tubulin alpha-3 chain OS=Mus musculus GN=Tuba3a PE=1 SV=1	16	14	16	12
	P09103	>sp|P09103|PDIA1_MOUSE Protein disulfide-isomerase OS=Mus musculus GN=P4hb PE=1 SV=2	16	12	16	14
	Q8BY89	>sp|Q8BY89|CTL2_MOUSE Choline transporter-like protein 2 OS=Mus musculus GN=Slc44a2 PE=1 SV=2	15	15	15	13
	Q3TF14	>tr|Q3TF14|Q3TF14_MOUSE Adenosylhomocysteinase OS=Mus musculus GN=Ahcy PE=1 SV=1	14	13	18	13
	O70318	>sp|O70318|E41L2_MOUSE Band 4.1-like protein 2 OS=Mus musculus GN=Epb41l2 PE=1 SV=2	13	12	12	20
	P05063	>sp|P05063|ALDOC_MOUSE Fructose-bisphosphate aldolase C OS=Mus musculus GN=Aldoc PE=1 SV=4	14	12	18	13
	P24547	>sp|P24547|IMDH2_MOUSE Inosine-5'-monophosphate dehydrogenase 2 OS=Mus musculus GN=Impdh2 PE=1 SV=2	11	13	21	12
	P61161	>sp|P61161|ARP2_MOUSE Actin-related protein 2 OS=Mus musculus GN=Actr2 PE=1 SV=1	13	15	13	16
	Q64514	>sp|Q64514|TPP2_MOUSE Tripeptidyl-peptidase 2 OS=Mus musculus GN=Tpp2 PE=1 SV=3	14	10	22	11
	Q6ZPE2	>sp|Q6ZPE2|MTMR5_MOUSE Myotubularin-related protein 5 OS=Mus musculus GN=Sbf1 PE=1 SV=2	17	15	10	15
	Q8CIE6	>sp|Q8CIE6|COPA_MOUSE Coatomer subunit alpha OS=Mus musculus GN=Copa PE=1 SV=2	18	10	18	11
	E9Q5G3	>sp|E9Q5G3|KIF23_MOUSE Kinesin-like protein KIF23 OS=Mus musculus GN=Kif23 PE=1 SV=1	7	22	2	25
	P18760	>sp|P18760|COF1_MOUSE Cofilin-1 OS=Mus musculus GN=Cfl1 PE=1 SV=3	14	17	12	13
	Q8VDM4	>sp|Q8VDM4|PSMD2_MOUSE 26S proteasome non-ATPase regulatory subunit 2 OS=Mus musculus GN=Psmd2 PE=1 SV=1	18	9	21	8
	Q543K5	>tr|Q543K5|Q543K5_MOUSE Phosphoserine aminotransferase OS=Mus musculus GN=Psat1 PE=1 SV=1	14	13	15	14
	P14733	>sp|P14733|LMNB1_MOUSE Lamin-B1 OS=Mus musculus GN=Lmnb1 PE=1 SV=3	15	11	17	12
	Q3V3E1	>sp|Q3V3E1|UBS3A_MOUSE Ubiquitin-associated and SH3 domain-containing protein A OS=Mus musculus GN=Ubash3a PE=1 SV=1	15	17	11	12
	P62071	>sp|P62071|RRAS2_MOUSE Ras-related protein R-Ras2 OS=Mus musculus GN=Rras2 PE=1 SV=1	12	12	14	16
	P63101	>sp|P63101|1433Z_MOUSE 14-3-3 protein zeta/delta OS=Mus musculus GN=Ywhaz PE=1 SV=1	14	13	13	14
	P97429	>sp|P97429|ANXA4_MOUSE Annexin A4 OS=Mus musculus GN=Anxa4 PE=1 SV=4	15	14	13	12
	Q01965	>sp|Q01965|LY9_MOUSE T-lymphocyte surface antigen Ly-9 OS=Mus musculus GN=Ly9 PE=1 SV=2	15	17	9	13
	Q8BP47	>sp|Q8BP47|SYNC_MOUSE Asparagine--tRNA ligase, cytoplasmic OS=Mus musculus GN=Nars PE=1 SV=2	15	11	16	12
	Q3TQ70	>tr|Q3TQ70|Q3TQ70_MOUSE Beta1 subnuit of GTP-binding protein OS=Mus musculus GN=Gnb1 PE=1 SV=1	16	14	13	11
	Q3ULF7	>tr|Q3ULF7|Q3ULF7_MOUSE Actin-related protein 3 OS=Mus musculus GN=Actr3 PE=1 SV=1	13	15	13	13
	Q8BFR9	>tr|Q8BFR9|Q8BFR9_MOUSE Putative uncharacterized protein OS=Mus musculus GN=Mela PE=2 SV=1	15	15	11	13
	B2RXS4	>sp|B2RXS4|PLXB2_MOUSE Plexin-B2 OS=Mus musculus GN=Plxnb2 PE=1 SV=1	11	14	12	16
	P08003	>sp|P08003|PDIA4_MOUSE Protein disulfide-isomerase A4 OS=Mus musculus GN=Pdia4 PE=1 SV=3	16	9	15	13
	P13645	>sp|P13645|K1C10_HUMAN Keratin, type I cytoskeletal 10 OS=Homo sapiens GN=KRT10 PE=1 SV=6	16	13	10	14
	P17751	>sp|P17751|TPIS_MOUSE Triosephosphate isomerase OS=Mus musculus GN=Tpi1 PE=1 SV=4	15	11	13	14
	P18052	>sp|P18052|PTPRA_MOUSE Receptor-type tyrosine-protein phosphatase alpha OS=Mus musculus GN=Ptpra PE=1 SV=3	16	15	13	9
	P32037	>sp|P32037|GTR3_MOUSE Solute carrier family 2, facilitated glucose transporter member 3 OS=Mus musculus GN=Slc2a3 PE=1 SV=1	13	13	14	13
	P35700	>sp|P35700|PRDX1_MOUSE Peroxiredoxin-1 OS=Mus musculus GN=Prdx1 PE=1 SV=1	15	12	16	10
	P70429	>sp|P70429|EVL_MOUSE Ena/VASP-like protein OS=Mus musculus GN=Evl PE=1 SV=2	18	13	14	8
	Q61599	>sp|Q61599|GDIR2_MOUSE Rho GDP-dissociation inhibitor 2 OS=Mus musculus GN=Arhgdib PE=1 SV=3	14	12	14	13
	Q58E70	>tr|Q58E70|Q58E70_MOUSE Tpm3 protein OS=Mus musculus GN=Tpm3 PE=2 SV=1	11	10	16	16
	O55098	>sp|O55098|STK10_MOUSE Serine/threonine-protein kinase 10 OS=Mus musculus GN=Stk10 PE=1 SV=2	10	21	6	15
	Q6Q477	>sp|Q6Q477|AT2B4_MOUSE Plasma membrane calcium-transporting ATPase 4 OS=Mus musculus GN=Atp2b4 PE=1 SV=1	17	14	9	12
	Q8BGQ7	>sp|Q8BGQ7|SYAC_MOUSE Alanine--tRNA ligase, cytoplasmic OS=Mus musculus GN=Aars PE=1 SV=1	14	12	15	11
	Q61635	>tr|Q61635|Q61635_MOUSE GTP-binding protein OS=Mus musculus GN=Ifi47 PE=1 SV=1	12	15	9	16
	P04264	>sp|P04264|K2C1_HUMAN Keratin, type II cytoskeletal 1 OS=Homo sapiens GN=KRT1 PE=1 SV=6	16	11	12	12
	P21981	>sp|P21981|TGM2_MOUSE Protein-glutamine gamma-glutamyltransferase 2 OS=Mus musculus GN=Tgm2 PE=1 SV=4	15	9	13	14
	Q9ES52	>sp|Q9ES52|SHIP1_MOUSE Phosphatidylinositol 3,4,5-trisphosphate 5-phosphatase 1 OS=Mus musculus GN=Inpp5d PE=1 SV=2	17	11	12	11
	Q9WTR1	>sp|Q9WTR1|TRPV2_MOUSE Transient receptor potential cation channel subfamily V member 2 OS=Mus musculus GN=Trpv2 PE=1 SV=2	16	13	13	9
	Q3TI05	>tr|Q3TI05|Q3TI05_MOUSE Chaperonin containing Tcp1, subunit 6a (Zeta) OS=Mus musculus GN=Cct6a PE=2 SV=1	13	13	13	12
	Q9ES61	>tr|Q9ES61|Q9ES61_MOUSE Chandra protein OS=Mus musculus GN=Ms4a4b PE=2 SV=1	13	14	11	13
	P29351	>sp|P29351|PTN6_MOUSE Tyrosine-protein phosphatase non-receptor type 6 OS=Mus musculus GN=Ptpn6 PE=1 SV=2	15	13	13	9
	P35908	>sp|P35908|K22E_HUMAN Keratin, type II cytoskeletal 2 epidermal OS=Homo sapiens GN=KRT2 PE=1 SV=2	17	13	9	11
	P60122	>sp|P60122|RUVB1_MOUSE RuvB-like 1 OS=Mus musculus GN=Ruvbl1 PE=1 SV=1	14	11	14	11
	P70460	>sp|P70460|VASP_MOUSE Vasodilator-stimulated phosphoprotein OS=Mus musculus GN=Vasp PE=1 SV=4	13	10	15	12
	Q61035	>sp|Q61035|SYHC_MOUSE Histidine--tRNA ligase, cytoplasmic OS=Mus musculus GN=Hars PE=1 SV=2	15	11	15	9
	Q8K2H4	>sp|Q8K2H4|ACAP1_MOUSE Arf-GAP with coiled-coil, ANK repeat and PH domain-containing protein 1 OS=Mus musculus GN=Acap1 PE=1 SV=1	19	11	8	12
	Q9CZD3	>sp|Q9CZD3|SYG_MOUSE Glycine--tRNA ligase OS=Mus musculus GN=Gars PE=1 SV=1	14	11	14	11
	Q9D0I9	>sp|Q9D0I9|SYRC_MOUSE Arginine--tRNA ligase, cytoplasmic OS=Mus musculus GN=Rars PE=1 SV=2	17	9	15	9
	Q9DCL9	>sp|Q9DCL9|PUR6_MOUSE Multifunctional protein ADE2 OS=Mus musculus GN=Paics PE=1 SV=4	12	13	11	14
	A3KML3	>tr|A3KML3|A3KML3_MOUSE MCG126220 OS=Mus musculus GN=Ywhaq PE=2 SV=1	12	11	15	12
	P06332	>sp|P06332|CD4_MOUSE T-cell surface glycoprotein CD4 OS=Mus musculus GN=Cd4 PE=1 SV=1	13	15	8	13
	P08249	>sp|P08249|MDHM_MOUSE Malate dehydrogenase, mitochondrial OS=Mus musculus GN=Mdh2 PE=1 SV=3	14	11	14	10
	P68040	>sp|P68040|RACK1_MOUSE Receptor of activated protein C kinase 1 OS=Mus musculus GN=Rack1 PE=1 SV=3	13	9	14	13
	Q61187	>sp|Q61187|TS101_MOUSE Tumor susceptibility gene 101 protein OS=Mus musculus GN=Tsg101 PE=1 SV=2	12	20	7	10
	Q8BPU7	>sp|Q8BPU7|ELMO1_MOUSE Engulfment and cell motility protein 1 OS=Mus musculus GN=Elmo1 PE=1 SV=2	12	12	12	13
	Q99LX0	>sp|Q99LX0|PARK7_MOUSE Protein deglycase DJ-1 OS=Mus musculus GN=Park7 PE=1 SV=1	14	11	13	11
	Q9Z1Q5	>sp|Q9Z1Q5|CLIC1_MOUSE Chloride intracellular channel protein 1 OS=Mus musculus GN=Clic1 PE=1 SV=3	12	13	11	13
	Q3TGU7	>tr|Q3TGU7|Q3TGU7_MOUSE Proliferation-associated 2G4 OS=Mus musculus GN=Pa2g4 PE=2 SV=1	12	13	14	10
	Q4FK57	>tr|Q4FK57|Q4FK57_MOUSE ERO1-like protein alpha OS=Mus musculus GN=Ero1l PE=1 SV=1	15	12	13	9
	Q564E8	>tr|Q564E8|Q564E8_MOUSE 60S ribosomal protein L4 OS=Mus musculus GN=Rpl4 PE=1 SV=1	12	14	11	12
	P39054	>sp|P39054|DYN2_MOUSE Dynamin-2 OS=Mus musculus GN=Dnm2 PE=1 SV=2	13	14	12	9
	P47757	>sp|P47757|CAPZB_MOUSE F-actin-capping protein subunit beta OS=Mus musculus GN=Capzb PE=1 SV=3	12	11	14	11
	Q3TXS7	>sp|Q3TXS7|PSMD1_MOUSE 26S proteasome non-ATPase regulatory subunit 1 OS=Mus musculus GN=Psmd1 PE=1 SV=1	15	10	12	11
	Q60770	>sp|Q60770|STXB3_MOUSE Syntaxin-binding protein 3 OS=Mus musculus GN=Stxbp3 PE=1 SV=1	12	12	14	10
	Q62418	>sp|Q62418|DBNL_MOUSE Drebrin-like protein OS=Mus musculus GN=Dbnl PE=1 SV=2	11	14	10	13
	Q78PY7	>sp|Q78PY7|SND1_MOUSE Staphylococcal nuclease domain-containing protein 1 OS=Mus musculus GN=Snd1 PE=1 SV=1	15	8	12	13
	O35350	>sp|O35350|CAN1_MOUSE Calpain-1 catalytic subunit OS=Mus musculus GN=Capn1 PE=1 SV=1	16	12	12	7
	P12382	>sp|P12382|PFKAL_MOUSE ATP-dependent 6-phosphofructokinase, liver type OS=Mus musculus GN=Pfkl PE=1 SV=4	11	9	16	11
	P61979	>sp|P61979|HNRPK_MOUSE Heterogeneous nuclear ribonucleoprotein K OS=Mus musculus GN=Hnrnpk PE=1 SV=1	15	9	13	10
	Q60710	>sp|Q60710|SAMH1_MOUSE Deoxynucleoside triphosphate triphosphohydrolase SAMHD1 OS=Mus musculus GN=Samhd1 PE=1 SV=2	15	8	14	10
	Q8JZQ9	>sp|Q8JZQ9|EIF3B_MOUSE Eukaryotic translation initiation factor 3 subunit B OS=Mus musculus GN=Eif3b PE=1 SV=1	15	11	13	8
	Q9JHJ0	>sp|Q9JHJ0|TMOD3_MOUSE Tropomodulin-3 OS=Mus musculus GN=Tmod3 PE=1 SV=1	11	12	12	12
	Q9WTM5	>sp|Q9WTM5|RUVB2_MOUSE RuvB-like 2 OS=Mus musculus GN=Ruvbl2 PE=1 SV=3	12	6	19	10
	Q3U2W2	>tr|Q3U2W2|Q3U2W2_MOUSE MYB binding protein (P160) 1a, isoform CRA_b OS=Mus musculus GN=Mybbp1a PE=1 SV=1	16	9	10	12
	O08917	>sp|O08917|FLOT1_MOUSE Flotillin-1 OS=Mus musculus GN=Flot1 PE=1 SV=1	12	13	10	11
	P09405	>sp|P09405|NUCL_MOUSE Nucleolin OS=Mus musculus GN=Ncl PE=1 SV=2	11	9	13	13
	P12970	>sp|P12970|RL7A_MOUSE 60S ribosomal protein L7a OS=Mus musculus GN=Rpl7a PE=1 SV=2	12	10	13	11
	P38647	>sp|P38647|GRP75_MOUSE Stress-70 protein, mitochondrial OS=Mus musculus GN=Hspa9 PE=1 SV=3	15	7	15	9
	P46471	>sp|P46471|PRS7_MOUSE 26S protease regulatory subunit 7 OS=Mus musculus GN=Psmc2 PE=1 SV=5	13	9	10	14
	Q00651	>sp|Q00651|ITA4_MOUSE Integrin alpha-4 OS=Mus musculus GN=Itga4 PE=1 SV=1	8	15	11	12
	Q8BFZ3	>sp|Q8BFZ3|ACTBL_MOUSE Beta-actin-like protein 2 OS=Mus musculus GN=Actbl2 PE=1 SV=1	13	13	9	11
	A2AD85	>tr|A2AD85|A2AD85_MOUSE Serine/threonine-protein kinase 26 OS=Mus musculus GN=Stk26 PE=1 SV=1	13	12	12	9
	P23116	>sp|P23116|EIF3A_MOUSE Eukaryotic translation initiation factor 3 subunit A OS=Mus musculus GN=Eif3a PE=1 SV=5	11	9	15	10
	P70315	>sp|P70315|WASP_MOUSE Wiskott-Aldrich syndrome protein homolog OS=Mus musculus GN=Was PE=1 SV=1	11	14	10	10
	P97820	>sp|P97820|M4K4_MOUSE Mitogen-activated protein kinase kinase kinase kinase 4 OS=Mus musculus GN=Map4k4 PE=1 SV=1	14	19	7	5
	Q07076	>sp|Q07076|ANXA7_MOUSE Annexin A7 OS=Mus musculus GN=Anxa7 PE=1 SV=2	14	10	12	9
	Q640N3	>sp|Q640N3|RHG30_MOUSE Rho GTPase-activating protein 30 OS=Mus musculus GN=Arhgap30 PE=1 SV=3	11	14	8	12
	Q64727	>sp|Q64727|VINC_MOUSE Vinculin OS=Mus musculus GN=Vcl PE=1 SV=4	8	17	7	13
	Q9WV32	>sp|Q9WV32|ARC1B_MOUSE Actin-related protein 2/3 complex subunit 1B OS=Mus musculus GN=Arpc1b PE=1 SV=4	12	12	11	10
	Q3TZH4	>tr|Q3TZH4|Q3TZH4_MOUSE Granzyme B OS=Mus musculus GN=Gzmb PE=1 SV=1	13	10	12	10
	Q61636	>tr|Q61636|Q61636_MOUSE G-utrophin (Predicted protein) OS=Mus musculus GN=Utrn PE=2 SV=1	11	13	12	9
	O08529	>sp|O08529|CAN2_MOUSE Calpain-2 catalytic subunit OS=Mus musculus GN=Capn2 PE=1 SV=4	16	8	12	8
	O54824	>sp|O54824|IL16_MOUSE Pro-interleukin-16 OS=Mus musculus GN=Il16 PE=1 SV=3	10	12	9	13
	P19973	>sp|P19973|LSP1_MOUSE Lymphocyte-specific protein 1 OS=Mus musculus GN=Lsp1 PE=1 SV=2	11	13	9	11
	P84078	>sp|P84078|ARF1_MOUSE ADP-ribosylation factor 1 OS=Mus musculus GN=Arf1 PE=1 SV=2	12	12	10	10
	P99024	>sp|P99024|TBB5_MOUSE Tubulin beta-5 chain OS=Mus musculus GN=Tubb5 PE=1 SV=1	12	12	10	10
	Q11011	>sp|Q11011|PSA_MOUSE Puromycin-sensitive aminopeptidase OS=Mus musculus GN=Npepps PE=1 SV=2	12	10	13	9
	Q8BGB2	>sp|Q8BGB2|TTC7A_MOUSE Tetratricopeptide repeat protein 7A OS=Mus musculus GN=Ttc7a PE=1 SV=1	16	14	6	8
	Q91V92	>sp|Q91V92|ACLY_MOUSE ATP-citrate synthase OS=Mus musculus GN=Acly PE=1 SV=1	10	11	11	12
	Q99KQ4	>sp|Q99KQ4|NAMPT_MOUSE Nicotinamide phosphoribosyltransferase OS=Mus musculus GN=Nampt PE=1 SV=1	14	7	13	10
	Q9QVP9	>sp|Q9QVP9|FAK2_MOUSE Protein-tyrosine kinase 2-beta OS=Mus musculus GN=Ptk2b PE=1 SV=2	15	10	10	9
	Q9R1P4	>sp|Q9R1P4|PSA1_MOUSE Proteasome subunit alpha type-1 OS=Mus musculus GN=Psma1 PE=1 SV=1	12	11	13	8
	B1ATC0	>tr|B1ATC0|B1ATC0_MOUSE Transmembrane channel-like protein OS=Mus musculus GN=Tmc8 PE=2 SV=1	12	13	9	10
	B2RUR3	>tr|B2RUR3|B2RUR3_MOUSE ATP-binding cassette, sub-family B (MDR/TAP), member 1B OS=Mus musculus GN=Abcb1b PE=1 SV=1	16	10	9	9
	Q3TRJ1	>tr|Q3TRJ1|Q3TRJ1_MOUSE Vacuolar protein sorting 35, isoform CRA_a OS=Mus musculus GN=Vps35 PE=1 SV=1	13	12	12	7
	Q54AJ5	>tr|Q54AJ5|Q54AJ5_MOUSE CD166 antigen OS=Mus musculus GN=Alcam PE=1 SV=1	12	11	10	11
	P26043	>sp|P26043|RADI_MOUSE Radixin OS=Mus musculus GN=Rdx PE=1 SV=3	14	15	3	11
	P97351	>sp|P97351|RS3A_MOUSE 40S ribosomal protein S3a OS=Mus musculus GN=Rps3a PE=1 SV=3	11	10	12	10
	Q8VDP3	>sp|Q8VDP3|MICA1_MOUSE Protein-methionine sulfoxide oxidase MICAL1 OS=Mus musculus GN=Mical1 PE=1 SV=1	14	8	11	10
	Q9D0R2	>sp|Q9D0R2|SYTC_MOUSE Threonine--tRNA ligase, cytoplasmic OS=Mus musculus GN=Tars PE=1 SV=2	11	10	15	7
	Q9D662	>sp|Q9D662|SC23B_MOUSE Protein transport protein Sec23B OS=Mus musculus GN=Sec23b PE=1 SV=1	11	12	12	8
	Q9Z0M6	>sp|Q9Z0M6|CD97_MOUSE CD97 antigen OS=Mus musculus GN=Cd97 PE=1 SV=2	8	11	13	11
	P10107	>sp|P10107|ANXA1_MOUSE Annexin A1 OS=Mus musculus GN=Anxa1 PE=1 SV=2	15	3	17	7
	P21995	>sp|P21995|EMB_MOUSE Embigin OS=Mus musculus GN=Emb PE=1 SV=2	11	10	10	11
	P51150	>sp|P51150|RAB7A_MOUSE Ras-related protein Rab-7a OS=Mus musculus GN=Rab7a PE=1 SV=2	10	10	11	11
	P51912	>sp|P51912|AAAT_MOUSE Neutral amino acid transporter B(0) OS=Mus musculus GN=Slc1a5 PE=1 SV=2	11	10	11	10
	Q3TBD2	>sp|Q3TBD2|HMHA1_MOUSE Minor histocompatibility protein HA-1 OS=Mus musculus GN=Hmha1 PE=1 SV=2	10	9	14	9
	Q60787	>sp|Q60787|LCP2_MOUSE Lymphocyte cytosolic protein 2 OS=Mus musculus GN=Lcp2 PE=1 SV=2	13	13	8	8
	Q68FL6	>sp|Q68FL6|SYMC_MOUSE Methionine--tRNA ligase, cytoplasmic OS=Mus musculus GN=Mars PE=1 SV=1	12	6	15	9
	Q6PIC6	>sp|Q6PIC6|AT1A3_MOUSE Sodium/potassium-transporting ATPase subunit alpha-3 OS=Mus musculus GN=Atp1a3 PE=1 SV=1	11	9	10	12
	Q6ZWX6	>sp|Q6ZWX6|IF2A_MOUSE Eukaryotic translation initiation factor 2 subunit 1 OS=Mus musculus GN=Eif2s1 PE=1 SV=3	12	8	11	11
	Q80ZJ1	>sp|Q80ZJ1|RAP2A_MOUSE Ras-related protein Rap-2a OS=Mus musculus GN=Rap2a PE=1 SV=2	13	11	11	7
	Q8R550	>sp|Q8R550|SH3K1_MOUSE SH3 domain-containing kinase-binding protein 1 OS=Mus musculus GN=Sh3kbp1 PE=1 SV=1	12	11	12	7
	Q9D1C8	>sp|Q9D1C8|VPS28_MOUSE Vacuolar protein sorting-associated protein 28 homolog OS=Mus musculus GN=Vps28 PE=1 SV=1	10	15	7	10
	G4V4Z1	>tr|G4V4Z1|G4V4Z1_MOUSE Gag-pro-pol polyprotein OS=Mus musculus GN=gag-pro-pol PE=4 SV=1	9	19	4	10
	Q4FK49	>tr|Q4FK49|Q4FK49_MOUSE Inorganic pyrophosphatase OS=Mus musculus GN=Ppa1 PE=1 SV=1	12	11	12	7
	E9PVA8	>sp|E9PVA8|GCN1_MOUSE eIF-2-alpha kinase activator GCN1 OS=Mus musculus GN=Gcn1 PE=1 SV=1	17	6	12	6
	P18653	>sp|P18653|KS6A1_MOUSE Ribosomal protein S6 kinase alpha-1 OS=Mus musculus GN=Rps6ka1 PE=1 SV=1	15	9	10	7
	P62137	>sp|P62137|PP1A_MOUSE Serine/threonine-protein phosphatase PP1-alpha catalytic subunit OS=Mus musculus GN=Ppp1ca PE=1 SV=1	10	13	9	9
	Q3UMF0	>sp|Q3UMF0|COBL1_MOUSE Cordon-bleu protein-like 1 OS=Mus musculus GN=Cobll1 PE=1 SV=2	13	17	4	7
	Q61024	>sp|Q61024|ASNS_MOUSE Asparagine synthetase [glutamine-hydrolyzing] OS=Mus musculus GN=Asns PE=1 SV=3	11	8	11	11
	Q6R0H7	>sp|Q6R0H7|GNAS1_MOUSE Guanine nucleotide-binding protein G(s) subunit alpha isoforms XLas OS=Mus musculus GN=Gnas PE=1 SV=1	11	7	11	12
	Q80TH2	>sp|Q80TH2|LAP2_MOUSE Protein LAP2 OS=Mus musculus GN=Erbb2ip PE=1 SV=3	10	10	12	9
	Q8BT07	>sp|Q8BT07|CEP55_MOUSE Centrosomal protein of 55 kDa OS=Mus musculus GN=Cep55 PE=1 SV=2	5	17	7	12
	Q8BYC6	>sp|Q8BYC6|TAOK3_MOUSE Serine/threonine-protein kinase TAO3 OS=Mus musculus GN=Taok3 PE=1 SV=2	11	12	6	12
	Q8CBW3	>sp|Q8CBW3|ABI1_MOUSE Abl interactor 1 OS=Mus musculus GN=Abi1 PE=1 SV=3	11	14	9	7
	Q921M7	>sp|Q921M7|FA49B_MOUSE Protein FAM49B OS=Mus musculus GN=Fam49b PE=1 SV=1	11	10	12	8
	Q99PT1	>sp|Q99PT1|GDIR1_MOUSE Rho GDP-dissociation inhibitor 1 OS=Mus musculus GN=Arhgdia PE=1 SV=3	11	10	11	9
	Q9DC51	>sp|Q9DC51|GNAI3_MOUSE Guanine nucleotide-binding protein G(k) subunit alpha OS=Mus musculus GN=Gnai3 PE=1 SV=3	12	9	9	11
	B2RTM0	>tr|B2RTM0|B2RTM0_MOUSE Histone H4 OS=Mus musculus GN=Hist2h4 PE=1 SV=1	9	10	12	10
	Q0GUM2	>tr|Q0GUM2|Q0GUM2_MOUSE Interferon-gamma-inducible p47 GTPase OS=Mus musculus GN=Gm12250 PE=2 SV=1	12	10	9	10
	P17426	>sp|P17426|AP2A1_MOUSE AP-2 complex subunit alpha-1 OS=Mus musculus GN=Ap2a1 PE=1 SV=1	11	11	8	10
	P56399	>sp|P56399|UBP5_MOUSE Ubiquitin carboxyl-terminal hydrolase 5 OS=Mus musculus GN=Usp5 PE=1 SV=1	11	9	11	9
	Q61656	>sp|Q61656|DDX5_MOUSE Probable ATP-dependent RNA helicase DDX5 OS=Mus musculus GN=Ddx5 PE=1 SV=2	12	8	10	10
	Q6P5F9	>sp|Q6P5F9|XPO1_MOUSE Exportin-1 OS=Mus musculus GN=Xpo1 PE=1 SV=1	13	6	14	7
	Q91WQ3	>sp|Q91WQ3|SYYC_MOUSE Tyrosine--tRNA ligase, cytoplasmic OS=Mus musculus GN=Yars PE=1 SV=3	9	8	13	10
	Q50HX4	>tr|Q50HX4|Q50HX4_MOUSE RAB14 protein OS=Mus musculus GN=Rab14 PE=1 SV=1	11	11	10	8
	O35598	>sp|O35598|ADA10_MOUSE Disintegrin and metalloproteinase domain-containing protein 10 OS=Mus musculus GN=Adam10 PE=1 SV=2	11	14	7	7
	P05201	>sp|P05201|AATC_MOUSE Aspartate aminotransferase, cytoplasmic OS=Mus musculus GN=Got1 PE=1 SV=3	10	8	13	8
	P05202	>sp|P05202|AATM_MOUSE Aspartate aminotransferase, mitochondrial OS=Mus musculus GN=Got2 PE=1 SV=1	12	5	13	9
	P13597	>sp|P13597|ICAM1_MOUSE Intercellular adhesion molecule 1 OS=Mus musculus GN=Icam1 PE=1 SV=1	10	10	9	10
	P24161	>sp|P24161|CD3Z_MOUSE T-cell surface glycoprotein CD3 zeta chain OS=Mus musculus GN=Cd247 PE=1 SV=1	11	10	9	9
	P26638	>sp|P26638|SYSC_MOUSE Serine--tRNA ligase, cytoplasmic OS=Mus musculus GN=Sars PE=1 SV=3	10	9	9	11
	P49710	>sp|P49710|HCLS1_MOUSE Hematopoietic lineage cell-specific protein OS=Mus musculus GN=Hcls1 PE=1 SV=2	8	10	8	13
	P54822	>sp|P54822|PUR8_MOUSE Adenylosuccinate lyase OS=Mus musculus GN=Adsl PE=1 SV=2	9	9	13	8
	P61222	>sp|P61222|ABCE1_MOUSE ATP-binding cassette sub-family E member 1 OS=Mus musculus GN=Abce1 PE=1 SV=1	11	9	9	10
	P62962	>sp|P62962|PROF1_MOUSE Profilin-1 OS=Mus musculus GN=Pfn1 PE=1 SV=2	10	9	11	9
	Q62469	>sp|Q62469|ITA2_MOUSE Integrin alpha-2 OS=Mus musculus GN=Itga2 PE=1 SV=2	14	11	11	3
	Q8VEK3	>sp|Q8VEK3|HNRPU_MOUSE Heterogeneous nuclear ribonucleoprotein U OS=Mus musculus GN=Hnrnpu PE=1 SV=1	9	8	14	8
	Q3UP78	>tr|Q3UP78|Q3UP78_MOUSE T-cell surface glycoprotein CD5 OS=Mus musculus GN=Cd5 PE=1 SV=1	9	11	8	11
	Q7TSZ3	>tr|Q7TSZ3|Q7TSZ3_MOUSE Leucyl-tRNA synthetase OS=Mus musculus GN=Lars PE=2 SV=1	13	5	13	8
	O88685	>sp|O88685|PRS6A_MOUSE 26S protease regulatory subunit 6A OS=Mus musculus GN=Psmc3 PE=1 SV=2	11	8	10	9
	P17918	>sp|P17918|PCNA_MOUSE Proliferating cell nuclear antigen OS=Mus musculus GN=Pcna PE=1 SV=2	9	8	11	10
	P23249	>sp|P23249|MOV10_MOUSE Putative helicase MOV-10 OS=Mus musculus GN=Mov10 PE=1 SV=2	9	15	5	9
	P45376	>sp|P45376|ALDR_MOUSE Aldose reductase OS=Mus musculus GN=Akr1b1 PE=1 SV=3	10	8	10	10
	P57716	>sp|P57716|NICA_MOUSE Nicastrin OS=Mus musculus GN=Ncstn PE=1 SV=3	9	10	10	9
	Q01320	>sp|Q01320|TOP2A_MOUSE DNA topoisomerase 2-alpha OS=Mus musculus GN=Top2a PE=1 SV=2	8	8	7	15
	Q8BQ30	>sp|Q8BQ30|PPR18_MOUSE Phostensin OS=Mus musculus GN=Ppp1r18 PE=1 SV=1	10	15	6	7
	Q8C2K1	>sp|Q8C2K1|DEFI6_MOUSE Differentially expressed in FDCP 6 OS=Mus musculus GN=Def6 PE=1 SV=1	10	10	8	10
	Q8R1B4	>sp|Q8R1B4|EIF3C_MOUSE Eukaryotic translation initiation factor 3 subunit C OS=Mus musculus GN=Eif3c PE=1 SV=1	8	9	14	7
	G3X972	>tr|G3X972|G3X972_MOUSE Protein Sec24c OS=Mus musculus GN=Sec24c PE=1 SV=1	10	11	9	8
	Q497E4	>tr|Q497E4|Q497E4_MOUSE Actin, alpha cardiac muscle 1 OS=Mus musculus GN=Actc1 PE=2 SV=1	9	10	10	9
	Q53ZU7	>tr|Q53ZU7|Q53ZU7_MOUSE Peroxiredoxin 6 OS=Mus musculus GN=Prdx6 PE=2 SV=1	10	9	9	10
	Q545R3	>tr|Q545R3|Q545R3_MOUSE N-myc downstream regulated gene 1 OS=Mus musculus GN=Ndrg1 PE=1 SV=1	10	10	11	7
	B2RUP2	>sp|B2RUP2|UN13D_MOUSE Protein unc-13 homolog D OS=Mus musculus GN=Unc13d PE=1 SV=2	14	7	9	7
	O09044	>sp|O09044|SNP23_MOUSE Synaptosomal-associated protein 23 OS=Mus musculus GN=Snap23 PE=1 SV=1	12	11	6	8
	O55222	>sp|O55222|ILK_MOUSE Integrin-linked protein kinase OS=Mus musculus GN=Ilk PE=1 SV=2	9	13	6	9
	P14211	>sp|P14211|CALR_MOUSE Calreticulin OS=Mus musculus GN=Calr PE=1 SV=1	11	6	11	9
	P16460	>sp|P16460|ASSY_MOUSE Argininosuccinate synthase OS=Mus musculus GN=Ass1 PE=1 SV=1	10	8	10	9
	P97807	>sp|P97807|FUMH_MOUSE Fumarate hydratase, mitochondrial OS=Mus musculus GN=Fh PE=1 SV=3	12	6	12	7
	Q05512	>sp|Q05512|MARK2_MOUSE Serine/threonine-protein kinase MARK2 OS=Mus musculus GN=Mark2 PE=1 SV=3	13	8	6	10
	Q61699	>sp|Q61699|HS105_MOUSE Heat shock protein 105 kDa OS=Mus musculus GN=Hsph1 PE=1 SV=2	11	11	8	7
	Q6IRU2	>sp|Q6IRU2|TPM4_MOUSE Tropomyosin alpha-4 chain OS=Mus musculus GN=Tpm4 PE=1 SV=3	11	6	11	9
	Q80TY0	>sp|Q80TY0|FNBP1_MOUSE Formin-binding protein 1 OS=Mus musculus GN=Fnbp1 PE=1 SV=2	10	9	10	8
	Q80U72	>sp|Q80U72|SCRIB_MOUSE Protein scribble homolog OS=Mus musculus GN=Scrib PE=1 SV=2	7	13	8	9
	Q8BG32	>sp|Q8BG32|PSD11_MOUSE 26S proteasome non-ATPase regulatory subunit 11 OS=Mus musculus GN=Psmd11 PE=1 SV=3	12	8	10	7
	Q8K124	>sp|Q8K124|PKHO2_MOUSE Pleckstrin homology domain-containing family O member 2 OS=Mus musculus GN=Plekho2 PE=1 SV=1	11	12	7	7
	Q9D2V7	>sp|Q9D2V7|CORO7_MOUSE Coronin-7 OS=Mus musculus GN=Coro7 PE=1 SV=2	8	12	8	9
	Q9D8N0	>sp|Q9D8N0|EF1G_MOUSE Elongation factor 1-gamma OS=Mus musculus GN=Eef1g PE=1 SV=3	11	9	10	7
	Q9JIF0	>sp|Q9JIF0|ANM1_MOUSE Protein arginine N-methyltransferase 1 OS=Mus musculus GN=Prmt1 PE=1 SV=1	11	8	10	8
	Q9QUM9	>sp|Q9QUM9|PSA6_MOUSE Proteasome subunit alpha type-6 OS=Mus musculus GN=Psma6 PE=1 SV=1	10	8	10	9
	Q9WVM1	>sp|Q9WVM1|RGAP1_MOUSE Rac GTPase-activating protein 1 OS=Mus musculus GN=Racgap1 PE=1 SV=1	6	16		15
	Q5DQJ3	>tr|Q5DQJ3|Q5DQJ3_MOUSE Capping protein (Actin filament) muscle Z-line, alpha 2, isoform CRA_c OS=Mus musculus GN=Capza2 PE=1 SV=1	11	10	8	8
	Q5SUC3	>tr|Q5SUC3|Q5SUC3_MOUSE Calnexin OS=Mus musculus GN=Canx PE=1 SV=1	13	9	11	4
	O35379	>sp|O35379|MRP1_MOUSE Multidrug resistance-associated protein 1 OS=Mus musculus GN=Abcc1 PE=1 SV=1	11	13	5	7
	O55131	>sp|O55131|SEPT7_MOUSE Septin-7 OS=Mus musculus GN=Sept7 PE=1 SV=1	10	10	10	6
	P25206	>sp|P25206|MCM3_MOUSE DNA replication licensing factor MCM3 OS=Mus musculus GN=Mcm3 PE=1 SV=2	11	8	7	10
	P27659	>sp|P27659|RL3_MOUSE 60S ribosomal protein L3 OS=Mus musculus GN=Rpl3 PE=1 SV=3	10	11	9	6
	P97814	>sp|P97814|PPIP1_MOUSE Proline-serine-threonine phosphatase-interacting protein 1 OS=Mus musculus GN=Pstpip1 PE=1 SV=1	10	12	9	5
	Q08093	>sp|Q08093|CNN2_MOUSE Calponin-2 OS=Mus musculus GN=Cnn2 PE=1 SV=1	9	9	10	8
	Q3TZZ7	>sp|Q3TZZ7|ESYT2_MOUSE Extended synaptotagmin-2 OS=Mus musculus GN=Esyt2 PE=1 SV=1	12	7	11	6
	Q62178	>sp|Q62178|SEM4A_MOUSE Semaphorin-4A OS=Mus musculus GN=Sema4a PE=1 SV=2	11	9	9	7
	Q811D0	>sp|Q811D0|DLG1_MOUSE Disks large homolog 1 OS=Mus musculus GN=Dlg1 PE=1 SV=1	9	10	7	10
	Q8BRN9	>sp|Q8BRN9|C2D1B_MOUSE Coiled-coil and C2 domain-containing protein 1B OS=Mus musculus GN=Cc2d1b PE=1 SV=1	8	14	7	7
	Q8BT60	>sp|Q8BT60|CPNE3_MOUSE Copine-3 OS=Mus musculus GN=Cpne3 PE=1 SV=2	13	6	10	7
	Q8BVI4	>sp|Q8BVI4|DHPR_MOUSE Dihydropteridine reductase OS=Mus musculus GN=Qdpr PE=1 SV=2	10	7	11	8
	Q9QZW0	>sp|Q9QZW0|AT11C_MOUSE Phospholipid-transporting ATPase 11C OS=Mus musculus GN=Atp11c PE=1 SV=2	9	14	6	7
	Q9Z0E6	>sp|Q9Z0E6|GBP2_MOUSE Guanylate-binding protein 1 OS=Mus musculus GN=Gbp2 PE=1 SV=1	8	9	7	12
	Q545X8	>tr|Q545X8|Q545X8_MOUSE 40S ribosomal protein S4 OS=Mus musculus GN=Rps4x PE=1 SV=1	11	4	12	9
	O70293	>sp|O70293|GRK6_MOUSE G protein-coupled receptor kinase 6 OS=Mus musculus GN=Grk6 PE=1 SV=1	12	9	4	10
	P10833	>sp|P10833|RRAS_MOUSE Ras-related protein R-Ras OS=Mus musculus GN=Rras PE=1 SV=1	10	8	8	9
	P14148	>sp|P14148|RL7_MOUSE 60S ribosomal protein L7 OS=Mus musculus GN=Rpl7 PE=1 SV=2	10	6	11	8
	P62835	>sp|P62835|RAP1A_MOUSE Ras-related protein Rap-1A OS=Mus musculus GN=Rap1a PE=1 SV=1	9	10	9	7
	P62880	>sp|P62880|GBB2_MOUSE Guanine nucleotide-binding protein G(I)/G(S)/G(T) subunit beta-2 OS=Mus musculus GN=Gnb2 PE=1 SV=3	8	9	8	10
	P63001	>sp|P63001|RAC1_MOUSE Ras-related C3 botulinum toxin substrate 1 OS=Mus musculus GN=Rac1 PE=1 SV=1	10	9	8	8
	Q7TMK9	>sp|Q7TMK9|HNRPQ_MOUSE Heterogeneous nuclear ribonucleoprotein Q OS=Mus musculus GN=Syncrip PE=1 SV=2	10	5	10	10
	Q80UL9	>sp|Q80UL9|JAML_MOUSE Junctional adhesion molecule-like OS=Mus musculus GN=Jaml PE=1 SV=2	13	9	7	6
	Q8BGW0	>sp|Q8BGW0|THMS1_MOUSE Protein THEMIS OS=Mus musculus GN=Themis PE=1 SV=1	9	10	10	6
	Q8BYZ1	>sp|Q8BYZ1|ABI3_MOUSE ABI gene family member 3 OS=Mus musculus GN=Abi3 PE=1 SV=3	12	9	5	9
	Q9JM52	>sp|Q9JM52|MINK1_MOUSE Misshapen-like kinase 1 OS=Mus musculus GN=Mink1 PE=1 SV=3	10	15	3	7
	Q9Z0P5	>sp|Q9Z0P5|TWF2_MOUSE Twinfilin-2 OS=Mus musculus GN=Twf2 PE=1 SV=1	8	9	10	8
	Q0PD65	>tr|Q0PD65|Q0PD65_MOUSE RAB2, member RAS oncogene family OS=Mus musculus GN=Rab2a PE=1 SV=1	9	10	9	7
	Q6UIL4	>tr|Q6UIL4|Q6UIL4_MOUSE AHNAK (Fragment) OS=Mus musculus PE=4 SV=1	13	10	7	5
	Q9CZN7	>tr|Q9CZN7|Q9CZN7_MOUSE Serine hydroxymethyltransferase OS=Mus musculus GN=Shmt2 PE=1 SV=1	11	6	12	6
	O54988	>sp|O54988|SLK_MOUSE STE20-like serine/threonine-protein kinase OS=Mus musculus GN=Slk PE=1 SV=2	7	13	8	6
	O88569	>sp|O88569|ROA2_MOUSE Heterogeneous nuclear ribonucleoproteins A2/B1 OS=Mus musculus GN=Hnrnpa2b1 PE=1 SV=2	13	7	8	6
	P14685	>sp|P14685|PSMD3_MOUSE 26S proteasome non-ATPase regulatory subunit 3 OS=Mus musculus GN=Psmd3 PE=1 SV=3	9	6	10	9
	P32921	>sp|P32921|SYWC_MOUSE Tryptophan--tRNA ligase, cytoplasmic OS=Mus musculus GN=Wars PE=1 SV=2	7	8	10	9
	P47753	>sp|P47753|CAZA1_MOUSE F-actin-capping protein subunit alpha-1 OS=Mus musculus GN=Capza1 PE=1 SV=4	8	8	9	9
	P60335	>sp|P60335|PCBP1_MOUSE Poly(rC)-binding protein 1 OS=Mus musculus GN=Pcbp1 PE=1 SV=1	9	8	11	6
	P63242	>sp|P63242|IF5A1_MOUSE Eukaryotic translation initiation factor 5A-1 OS=Mus musculus GN=Eif5a PE=1 SV=2	10	7	9	8
	P68510	>sp|P68510|1433F_MOUSE 14-3-3 protein eta OS=Mus musculus GN=Ywhah PE=1 SV=2	7	8	10	9
	Q61881	>sp|Q61881|MCM7_MOUSE DNA replication licensing factor MCM7 OS=Mus musculus GN=Mcm7 PE=1 SV=1	9	5	10	10
	Q8CIN4	>sp|Q8CIN4|PAK2_MOUSE Serine/threonine-protein kinase PAK 2 OS=Mus musculus GN=Pak2 PE=1 SV=1	10	7	8	9
	Q8R0J7	>sp|Q8R0J7|VP37B_MOUSE Vacuolar protein sorting-associated protein 37B OS=Mus musculus GN=Vps37b PE=1 SV=1	8	12	7	7
	Q920E5	>sp|Q920E5|FPPS_MOUSE Farnesyl pyrophosphate synthase OS=Mus musculus GN=Fdps PE=1 SV=1	9	8	9	8
	Q9EQR5	>sp|Q9EQR5|LIME1_MOUSE Lck-interacting transmembrane adapter 1 OS=Mus musculus GN=Lime1 PE=1 SV=1	10	7	8	9
	A1L3C9	>tr|A1L3C9|A1L3C9_MOUSE Tumor necrosis factor receptor superfamily member 8 OS=Mus musculus GN=Tnfrsf8 PE=2 SV=1	9	9	5	11
	A6H667	>tr|A6H667|A6H667_MOUSE Protein kinase C theta type OS=Mus musculus GN=Prkcq PE=1 SV=1	11	9	6	8
	Q3TDA7	>tr|Q3TDA7|Q3TDA7_MOUSE Protein kinase C and casein kinase substrate in neurons 2, isoform CRA_a OS=Mus musculus GN=Pacsin2 PE=1 SV=1	8	11	7	8
	Q3TJ39	>tr|Q3TJ39|Q3TJ39_MOUSE RAB5C, member RAS oncogene family, isoform CRA_a OS=Mus musculus GN=Rab5c PE=1 SV=1	7	9	8	10
	Q4VA10	>tr|Q4VA10|Q4VA10_MOUSE Ras homolog gene family, member f OS=Mus musculus GN=Rhof PE=1 SV=1	9	9	9	7
	P00493	>sp|P00493|HPRT_MOUSE Hypoxanthine-guanine phosphoribosyltransferase OS=Mus musculus GN=Hprt1 PE=1 SV=3	9	9	9	6
	P14152	>sp|P14152|MDHC_MOUSE Malate dehydrogenase, cytoplasmic OS=Mus musculus GN=Mdh1 PE=1 SV=3	9	8	8	8
	P42209	>sp|P42209|SEPT1_MOUSE Septin-1 OS=Mus musculus GN=Sept1 PE=1 SV=2	10	8	9	6
	P48193	>sp|P48193|41_MOUSE Protein 4.1 OS=Mus musculus GN=Epb41 PE=1 SV=2	9	12	4	8
	P62204	>sp|P62204|CALM_MOUSE Calmodulin OS=Mus musculus GN=Calm1 PE=1 SV=2	9	7	8	9
	P68368	>sp|P68368|TBA4A_MOUSE Tubulin alpha-4A chain OS=Mus musculus GN=Tuba4a PE=1 SV=1	9	6	9	9
	P99026	>sp|P99026|PSB4_MOUSE Proteasome subunit beta type-4 OS=Mus musculus GN=Psmb4 PE=1 SV=1	9	6	9	9
	Q06138	>sp|Q06138|CAB39_MOUSE Calcium-binding protein 39 OS=Mus musculus GN=Cab39 PE=1 SV=2	10	8	8	7
	Q61990	>sp|Q61990|PCBP2_MOUSE Poly(rC)-binding protein 2 OS=Mus musculus GN=Pcbp2 PE=1 SV=1	8	8	8	9
	Q8BU31	>sp|Q8BU31|RAP2C_MOUSE Ras-related protein Rap-2c OS=Mus musculus GN=Rap2c PE=1 SV=1	10	8	6	9
	Q8CG48	>sp|Q8CG48|SMC2_MOUSE Structural maintenance of chromosomes protein 2 OS=Mus musculus GN=Smc2 PE=1 SV=2	10	7	7	9
	Q921G6	>sp|Q921G6|LRCH4_MOUSE Leucine-rich repeat and calponin homology domain-containing protein 4 OS=Mus musculus GN=Lrch4 PE=1 SV=1	8	11	6	8
	Q99KC8	>sp|Q99KC8|VMA5A_MOUSE von Willebrand factor A domain-containing protein 5A OS=Mus musculus GN=Vwa5a PE=1 SV=2	12	7	9	5
	Q9CYL5	>sp|Q9CYL5|GAPR1_MOUSE Golgi-associated plant pathogenesis-related protein 1 OS=Mus musculus GN=Glipr2 PE=1 SV=3	8	8	9	8
	Q9ERK4	>sp|Q9ERK4|XPO2_MOUSE Exportin-2 OS=Mus musculus GN=Cse1l PE=1 SV=1	8	6	12	7
	Q9R0N0	>sp|Q9R0N0|GALK1_MOUSE Galactokinase OS=Mus musculus GN=Galk1 PE=1 SV=2	8	9	9	7
	Q9Z2U0	>sp|Q9Z2U0|PSA7_MOUSE Proteasome subunit alpha type-7 OS=Mus musculus GN=Psma7 PE=1 SV=1	11	8	8	6
	Q9Z2U1	>sp|Q9Z2U1|PSA5_MOUSE Proteasome subunit alpha type-5 OS=Mus musculus GN=Psma5 PE=1 SV=1	9	7	9	8
	Q3TPL4	>tr|Q3TPL4|Q3TPL4_MOUSE Calpain-5 OS=Mus musculus GN=Capn5 PE=1 SV=1	8	12	7	6
	Q3U0N0	>tr|Q3U0N0|Q3U0N0_MOUSE Putative uncharacterized protein OS=Mus musculus GN=Gzma PE=2 SV=1	10	8	9	6
	Q3UDZ1	>tr|Q3UDZ1|Q3UDZ1_MOUSE Ras homolog gene family, member G OS=Mus musculus GN=Rhog PE=1 SV=1	9	8	8	8
	Q542I9	>tr|Q542I9|Q542I9_MOUSE 26S protease regulatory subunit 4 OS=Mus musculus GN=Psmc1 PE=1 SV=1	8	10	8	7
	Q543H0	>tr|Q543H0|Q543H0_MOUSE MCG16662 OS=Mus musculus GN=Srm PE=1 SV=1	9	10	10	4
	Q5NC82	>tr|Q5NC82|Q5NC82_MOUSE Nucleoside diphosphate kinase OS=Mus musculus GN=Nme2 PE=1 SV=1	10	7	9	7
	A2AQ07	>sp|A2AQ07|TBB1_MOUSE Tubulin beta-1 chain OS=Mus musculus GN=Tubb1 PE=1 SV=1	8	10	8	6
	P23492	>sp|P23492|PNPH_MOUSE Purine nucleoside phosphorylase OS=Mus musculus GN=Pnp PE=1 SV=2	8	7	9	8
	P63038	>sp|P63038|CH60_MOUSE 60 kDa heat shock protein, mitochondrial OS=Mus musculus GN=Hspd1 PE=1 SV=1	10	4	12	6
	P70452	>sp|P70452|STX4_MOUSE Syntaxin-4 OS=Mus musculus GN=Stx4 PE=1 SV=1	9	8	7	8
	Q6P9J9	>sp|Q6P9J9|ANO6_MOUSE Anoctamin-6 OS=Mus musculus GN=Ano6 PE=1 SV=1	9	10	7	6
	Q8BU30	>sp|Q8BU30|SYIC_MOUSE Isoleucine--tRNA ligase, cytoplasmic OS=Mus musculus GN=Iars PE=1 SV=2	9	2	14	7
	Q8CI94	>sp|Q8CI94|PYGB_MOUSE Glycogen phosphorylase, brain form OS=Mus musculus GN=Pygb PE=1 SV=3	10	6	12	4
	Q9CR16	>sp|Q9CR16|PPID_MOUSE Peptidyl-prolyl cis-trans isomerase D OS=Mus musculus GN=Ppid PE=1 SV=3	6	8	9	9
	Q9JJ28	>sp|Q9JJ28|FLII_MOUSE Protein flightless-1 homolog OS=Mus musculus GN=Flii PE=1 SV=1	9	7	10	6
	Q9JKR6	>sp|Q9JKR6|HYOU1_MOUSE Hypoxia up-regulated protein 1 OS=Mus musculus GN=Hyou1 PE=1 SV=1	12	5	10	5
	Q9Z0N1	>sp|Q9Z0N1|IF2G_MOUSE Eukaryotic translation initiation factor 2 subunit 3, X-linked OS=Mus musculus GN=Eif2s3x PE=1 SV=2	8	8	9	7
	O08797	>tr|O08797|O08797_MOUSE Protein Serpinb9 OS=Mus musculus GN=Serpinb9 PE=1 SV=1	10	7	10	5
	Q0GUM3	>tr|Q0GUM3|Q0GUM3_MOUSE Interferon-gamma-inducible p47 GTPase OS=Mus musculus GN=Gm12250 PE=2 SV=1	9	9	7	7
	Q3U0D7	>tr|Q3U0D7|Q3U0D7_MOUSE ADP-ribosylation factor 6 OS=Mus musculus GN=Arf6 PE=1 SV=1	8	8	8	8
	Q4VAE6	>tr|Q4VAE6|Q4VAE6_MOUSE Ras family member A OS=Mus musculus GN=Rhoa PE=1 SV=1	8	8	8	8
	O09061	>sp|O09061|PSB1_MOUSE Proteasome subunit beta type-1 OS=Mus musculus GN=Psmb1 PE=1 SV=1	9	8	8	6
	P13020	>sp|P13020|GELS_MOUSE Gelsolin OS=Mus musculus GN=Gsn PE=1 SV=3	8	5	10	8
	P17809	>sp|P17809|GTR1_MOUSE Solute carrier family 2, facilitated glucose transporter member 1 OS=Mus musculus GN=Slc2a1 PE=1 SV=4	8	8	8	7
	P53986	>sp|P53986|MOT1_MOUSE Monocarboxylate transporter 1 OS=Mus musculus GN=Slc16a1 PE=1 SV=1	8	7	8	8
	P58802	>sp|P58802|TB10A_MOUSE TBC1 domain family member 10A OS=Mus musculus GN=Tbc1d10a PE=1 SV=1	9	9	3	10
	P62482	>sp|P62482|KCAB2_MOUSE Voltage-gated potassium channel subunit beta-2 OS=Mus musculus GN=Kcnab2 PE=1 SV=1	10	9	8	4
	Q3TTA7	>sp|Q3TTA7|CBLB_MOUSE E3 ubiquitin-protein ligase CBL-B OS=Mus musculus GN=Cblb PE=1 SV=3	9	15	2	5
	Q3V3R1	>sp|Q3V3R1|C1TM_MOUSE Monofunctional C1-tetrahydrofolate synthase, mitochondrial OS=Mus musculus GN=Mthfd1l PE=1 SV=2	13	4	9	5
	Q60605	>sp|Q60605|MYL6_MOUSE Myosin light polypeptide 6 OS=Mus musculus GN=Myl6 PE=1 SV=3	10	8	8	5
	Q60634	>sp|Q60634|FLOT2_MOUSE Flotillin-2 OS=Mus musculus GN=Flot2 PE=1 SV=2	9	11	5	6
	Q60902	>sp|Q60902|EP15R_MOUSE Epidermal growth factor receptor substrate 15-like 1 OS=Mus musculus GN=Eps15l1 PE=1 SV=3	7	11	4	9
	Q61790	>sp|Q61790|LAG3_MOUSE Lymphocyte activation gene 3 protein OS=Mus musculus GN=Lag3 PE=2 SV=1	9	8	7	7
	Q6P069	>sp|Q6P069|SORCN_MOUSE Sorcin OS=Mus musculus GN=Sri PE=1 SV=1	9	8	8	6
	Q6ZWN5	>sp|Q6ZWN5|RS9_MOUSE 40S ribosomal protein S9 OS=Mus musculus GN=Rps9 PE=1 SV=3	9	6	9	7
	Q8BH43	>sp|Q8BH43|WASF2_MOUSE Wiskott-Aldrich syndrome protein family member 2 OS=Mus musculus GN=Wasf2 PE=1 SV=1	8	8	6	9
	Q91YQ5	>sp|Q91YQ5|RPN1_MOUSE Dolichyl-diphosphooligosaccharide--protein glycosyltransferase subunit 1 OS=Mus musculus GN=Rpn1 PE=1 SV=1	9	7	9	6
	Q99LF4	>sp|Q99LF4|RTCB_MOUSE tRNA-splicing ligase RtcB homolog OS=Mus musculus GN=Rtcb PE=1 SV=1	8	7	11	5
	Q9D8W5	>sp|Q9D8W5|PSD12_MOUSE 26S proteasome non-ATPase regulatory subunit 12 OS=Mus musculus GN=Psmd12 PE=1 SV=4	10	5	8	8
	Q9DB05	>sp|Q9DB05|SNAA_MOUSE Alpha-soluble NSF attachment protein OS=Mus musculus GN=Napa PE=1 SV=1	8	10	7	6
	Q9DCD0	>sp|Q9DCD0|6PGD_MOUSE 6-phosphogluconate dehydrogenase, decarboxylating OS=Mus musculus GN=Pgd PE=1 SV=3	7	8	8	8
	Q9QUR6	>sp|Q9QUR6|PPCE_MOUSE Prolyl endopeptidase OS=Mus musculus GN=Prep PE=1 SV=1	9	4	10	8
	D3YWB5	>tr|D3YWB5|D3YWB5_MOUSE GTPase IMAP family member 4 OS=Mus musculus GN=Gimap4 PE=1 SV=1	9	8	8	6
	Q0PD50	>tr|Q0PD50|Q0PD50_MOUSE RAB8A, member RAS oncogene family, isoform CRA_a OS=Mus musculus GN=Rab8a PE=1 SV=1	8	7	10	6
	Q3T9Z2	>tr|Q3T9Z2|Q3T9Z2_MOUSE Glyoxylate reductase/hydroxypyruvate reductase OS=Mus musculus GN=Grhpr PE=1 SV=1	8	8	8	7
	Q3U4Y3	>tr|Q3U4Y3|Q3U4Y3_MOUSE CD3 antigen gamma polypeptide OS=Mus musculus GN=Cd3g PE=1 SV=1	8	8	7	8
	O35516	>sp|O35516|NOTC2_MOUSE Neurogenic locus notch homolog protein 2 OS=Mus musculus GN=Notch2 PE=1 SV=1	7	13	3	7
	O55143	>sp|O55143|AT2A2_MOUSE Sarcoplasmic/endoplasmic reticulum calcium ATPase 2 OS=Mus musculus GN=Atp2a2 PE=1 SV=2	8	5	9	8
	P15702	>sp|P15702|LEUK_MOUSE Leukosialin OS=Mus musculus GN=Spn PE=1 SV=1	8	8	7	7
	P17225	>sp|P17225|PTBP1_MOUSE Polypyrimidine tract-binding protein 1 OS=Mus musculus GN=Ptbp1 PE=1 SV=2	7	8	8	7
	P39688	>sp|P39688|FYN_MOUSE Tyrosine-protein kinase Fyn OS=Mus musculus GN=Fyn PE=1 SV=4	7	12	3	8
	P47962	>sp|P47962|RL5_MOUSE 60S ribosomal protein L5 OS=Mus musculus GN=Rpl5 PE=1 SV=3	8	5	11	6
	P55772	>sp|P55772|ENTP1_MOUSE Ectonucleoside triphosphate diphosphohydrolase 1 OS=Mus musculus GN=Entpd1 PE=1 SV=1	10	8	7	5
	Q3U1J4	>sp|Q3U1J4|DDB1_MOUSE DNA damage-binding protein 1 OS=Mus musculus GN=Ddb1 PE=1 SV=2	9	8	8	5
	Q6ZWV3	>sp|Q6ZWV3|RL10_MOUSE 60S ribosomal protein L10 OS=Mus musculus GN=Rpl10 PE=1 SV=3	8	6	12	4
	Q80UG5	>sp|Q80UG5|SEPT9_MOUSE Septin-9 OS=Mus musculus GN=Sept9 PE=1 SV=1	8	9	8	5
	Q8BG05	>sp|Q8BG05|ROA3_MOUSE Heterogeneous nuclear ribonucleoprotein A3 OS=Mus musculus GN=Hnrnpa3 PE=1 SV=1	9	6	10	5
	Q8R081	>sp|Q8R081|HNRPL_MOUSE Heterogeneous nuclear ribonucleoprotein L OS=Mus musculus GN=Hnrnpl PE=1 SV=2	10	4	9	7
	Q8VE70	>sp|Q8VE70|PDC10_MOUSE Programmed cell death protein 10 OS=Mus musculus GN=Pdcd10 PE=1 SV=1	8	9	5	8
	Q9R1P0	>sp|Q9R1P0|PSA4_MOUSE Proteasome subunit alpha type-4 OS=Mus musculus GN=Psma4 PE=1 SV=1	7	6	9	8
	Q05CR0	>tr|Q05CR0|Q05CR0_MOUSE LOC72520 protein (Fragment) OS=Mus musculus GN=LOC72520 PE=2 SV=1	9	9	6	6
	Q0PD67	>tr|Q0PD67|Q0PD67_MOUSE RAB1, member RAS oncogene family, isoform CRA_a OS=Mus musculus GN=Rab1a PE=1 SV=1	7	7	8	8
	Q3TIV6	>tr|Q3TIV6|Q3TIV6_MOUSE Lysine--tRNA ligase OS=Mus musculus GN=Kars PE=1 SV=1	10	7	8	5
	Q52KC1	>tr|Q52KC1|Q52KC1_MOUSE Eukaryotic translation initiation factor 4A2 OS=Mus musculus GN=Eif4a2 PE=2 SV=1	8	9	7	6
	O08528	>sp|O08528|HXK2_MOUSE Hexokinase-2 OS=Mus musculus GN=Hk2 PE=1 SV=1	10	5	5	9
	P01901	>sp|P01901|HA1B_MOUSE H-2 class I histocompatibility antigen, K-B alpha chain OS=Mus musculus GN=H2-K1 PE=1 SV=1	6	9	7	7
	P14206	>sp|P14206|RSSA_MOUSE 40S ribosomal protein SA OS=Mus musculus GN=Rpsa PE=1 SV=4	8	6	9	6
	P21447	>sp|P21447|MDR1A_MOUSE Multidrug resistance protein 1A OS=Mus musculus GN=Abcb1a PE=1 SV=3	11	6	10	2
	P24452	>sp|P24452|CAPG_MOUSE Macrophage-capping protein OS=Mus musculus GN=Capg PE=1 SV=2	8	6	7	8
	P55194	>sp|P55194|3BP1_MOUSE SH3 domain-binding protein 1 OS=Mus musculus GN=Sh3bp1 PE=1 SV=2	11	6	6	6
	P62960	>sp|P62960|YBOX1_MOUSE Nuclease-sensitive element-binding protein 1 OS=Mus musculus GN=Ybx1 PE=1 SV=3	9	6	10	4
	P70268	>sp|P70268|PKN1_MOUSE Serine/threonine-protein kinase N1 OS=Mus musculus GN=Pkn1 PE=1 SV=3	8	11	3	7
	Q05816	>sp|Q05816|FABP5_MOUSE Fatty acid-binding protein, epidermal OS=Mus musculus GN=Fabp5 PE=1 SV=3	8	8	6	7
	Q61081	>sp|Q61081|CDC37_MOUSE Hsp90 co-chaperone Cdc37 OS=Mus musculus GN=Cdc37 PE=1 SV=1	8	6	8	7
	Q61235	>sp|Q61235|SNTB2_MOUSE Beta-2-syntrophin OS=Mus musculus GN=Sntb2 PE=1 SV=2	10	7	7	5
	Q62422	>sp|Q62422|OSTF1_MOUSE Osteoclast-stimulating factor 1 OS=Mus musculus GN=Ostf1 PE=1 SV=2	7	6	9	7
	Q6P9R2	>sp|Q6P9R2|OXSR1_MOUSE Serine/threonine-protein kinase OSR1 OS=Mus musculus GN=Oxsr1 PE=1 SV=1	7	7	7	8
	Q8BFY9	>sp|Q8BFY9|TNPO1_MOUSE Transportin-1 OS=Mus musculus GN=Tnpo1 PE=1 SV=2	9	8	6	6
	Q8K0Q5	>sp|Q8K0Q5|RHG18_MOUSE Rho GTPase-activating protein 18 OS=Mus musculus GN=Arhgap18 PE=1 SV=1	9	7	5	8
	Q99KK7	>sp|Q99KK7|DPP3_MOUSE Dipeptidyl peptidase 3 OS=Mus musculus GN=Dpp3 PE=1 SV=2	9	5	7	8
	Q99NB9	>sp|Q99NB9|SF3B1_MOUSE Splicing factor 3B subunit 1 OS=Mus musculus GN=Sf3b1 PE=1 SV=1	8	7	11	3
	Q9CPY7	>sp|Q9CPY7|AMPL_MOUSE Cytosol aminopeptidase OS=Mus musculus GN=Lap3 PE=1 SV=3	8	4	12	5
	Q9EPL8	>sp|Q9EPL8|IPO7_MOUSE Importin-7 OS=Mus musculus GN=Ipo7 PE=1 SV=2	7	6	8	8
	Q9WUM4	>sp|Q9WUM4|COR1C_MOUSE Coronin-1C OS=Mus musculus GN=Coro1c PE=1 SV=2	7	8	7	7
	Q9WVJ2	>sp|Q9WVJ2|PSD13_MOUSE 26S proteasome non-ATPase regulatory subunit 13 OS=Mus musculus GN=Psmd13 PE=1 SV=1	8	5	9	7
	Q9Z127	>sp|Q9Z127|LAT1_MOUSE Large neutral amino acids transporter small subunit 1 OS=Mus musculus GN=Slc7a5 PE=1 SV=2	7	8	7	7
	Q5M8R8	>tr|Q5M8R8|Q5M8R8_MOUSE 60S acidic ribosomal protein P0 OS=Mus musculus GN=Rplp0 PE=1 SV=1	8	7	10	4
	Q5SVP3	>tr|Q5SVP3|Q5SVP3_MOUSE MCG22048, isoform CRA_c OS=Mus musculus GN=PSME2b PE=1 SV=1	7	4	11	7
	Q78ZJ8	>tr|Q78ZJ8|Q78ZJ8_MOUSE MCG22989, isoform CRA_b OS=Mus musculus GN=Rab11b PE=1 SV=1	7	5	9	8
	D3Z6Q9	>sp|D3Z6Q9|BIN2_MOUSE Bridging integrator 2 OS=Mus musculus GN=Bin2 PE=1 SV=1	6	7	8	7
	O88456	>sp|O88456|CPNS1_MOUSE Calpain small subunit 1 OS=Mus musculus GN=Capns1 PE=1 SV=1	7	7	8	6
	P08556	>sp|P08556|RASN_MOUSE GTPase NRas OS=Mus musculus GN=Nras PE=1 SV=1	6	9	7	6
	P11440	>sp|P11440|CDK1_MOUSE Cyclin-dependent kinase 1 OS=Mus musculus GN=Cdk1 PE=1 SV=3	7	9	5	7
	P12815	>sp|P12815|PDCD6_MOUSE Programmed cell death protein 6 OS=Mus musculus GN=Pdcd6 PE=1 SV=2	8	7	7	6
	P21107	>sp|P21107|TPM3_MOUSE Tropomyosin alpha-3 chain OS=Mus musculus GN=Tpm3 PE=1 SV=3	7	9	6	6
	P30416	>sp|P30416|FKBP4_MOUSE Peptidyl-prolyl cis-trans isomerase FKBP4 OS=Mus musculus GN=Fkbp4 PE=1 SV=5	6	6	10	6
	P46061	>sp|P46061|RAGP1_MOUSE Ran GTPase-activating protein 1 OS=Mus musculus GN=Rangap1 PE=1 SV=2	9	7	5	7
	P46062	>sp|P46062|SIPA1_MOUSE Signal-induced proliferation-associated protein 1 OS=Mus musculus GN=Sipa1 PE=1 SV=2	8	8	4	8
	P49025	>sp|P49025|CTRO_MOUSE Citron Rho-interacting kinase OS=Mus musculus GN=Cit PE=1 SV=3	3	16	1	8
	P70248	>sp|P70248|MYO1F_MOUSE Unconventional myosin-If OS=Mus musculus GN=Myo1f PE=1 SV=1	15	6	6	1
	Q00612	>sp|Q00612|G6PD1_MOUSE Glucose-6-phosphate 1-dehydrogenase X OS=Mus musculus GN=G6pdx PE=1 SV=3	7	7	10	4
	Q64735	>sp|Q64735|CR1L_MOUSE Complement component receptor 1-like protein OS=Mus musculus GN=Cr1l PE=1 SV=1	10	8	6	4
	Q6PDI5	>sp|Q6PDI5|ECM29_MOUSE Proteasome-associated protein ECM29 homolog OS=Mus musculus GN=Ecm29 PE=1 SV=3	8	3	8	9
	Q8K394	>sp|Q8K394|PLCL2_MOUSE Inactive phospholipase C-like protein 2 OS=Mus musculus GN=Plcl2 PE=1 SV=2	7	9	5	7
	Q8R366	>sp|Q8R366|IGSF8_MOUSE Immunoglobulin superfamily member 8 OS=Mus musculus GN=Igsf8 PE=1 SV=2	6	10	6	6
	Q9CQ65	>sp|Q9CQ65|MTAP_MOUSE S-methyl-5'-thioadenosine phosphorylase OS=Mus musculus GN=Mtap PE=1 SV=1	9	5	8	6
	Q9CQV8	>sp|Q9CQV8|1433B_MOUSE 14-3-3 protein beta/alpha OS=Mus musculus GN=Ywhab PE=1 SV=3	6	6	8	8
	Q9DBG6	>sp|Q9DBG6|RPN2_MOUSE Dolichyl-diphosphooligosaccharide--protein glycosyltransferase subunit 2 OS=Mus musculus GN=Rpn2 PE=1 SV=1	12	2	8	6
	Q9JIF7	>sp|Q9JIF7|COPB_MOUSE Coatomer subunit beta OS=Mus musculus GN=Copb1 PE=1 SV=1	10	5	7	6
	Q9R233	>sp|Q9R233|TPSN_MOUSE Tapasin OS=Mus musculus GN=Tapbp PE=1 SV=2	10	6	7	5
	Q3UN60	>tr|Q3UN60|Q3UN60_MOUSE Membrane protein, palmitoylated 6 (MAGUK p55 subfamily member 6), isoform CRA_b OS=Mus musculus GN=Mpp6 PE=2 SV=1	7	9	6	6
	A2AGT5	>sp|A2AGT5|CKAP5_MOUSE Cytoskeleton-associated protein 5 OS=Mus musculus GN=Ckap5 PE=1 SV=1	7	4	8	8
	O35601	>sp|O35601|FYB_MOUSE FYN-binding protein OS=Mus musculus GN=Fyb PE=1 SV=2	5	10	2	10
	P00761	>sp|P00761|TRYP_PIG Trypsin OS=Sus scrofa PE=1 SV=1	6	7	6	8
	P01590	>sp|P01590|IL2RA_MOUSE Interleukin-2 receptor subunit alpha OS=Mus musculus GN=Il2ra PE=2 SV=1	7	8	6	6
	P10853	>sp|P10853|H2B1F_MOUSE Histone H2B type 1-F/J/L OS=Mus musculus GN=Hist1h2bf PE=1 SV=2	7	6	8	6
	P15379	>sp|P15379|CD44_MOUSE CD44 antigen OS=Mus musculus GN=Cd44 PE=1 SV=3	6	8	7	6
	P28474	>sp|P28474|ADHX_MOUSE Alcohol dehydrogenase class-3 OS=Mus musculus GN=Adh5 PE=1 SV=3	8	5	7	7
	P31041	>sp|P31041|CD28_MOUSE T-cell-specific surface glycoprotein CD28 OS=Mus musculus GN=Cd28 PE=2 SV=2	7	8	6	6
	P31938	>sp|P31938|MP2K1_MOUSE Dual specificity mitogen-activated protein kinase kinase 1 OS=Mus musculus GN=Map2k1 PE=1 SV=2	9	8	5	5
	P47226	>sp|P47226|TES_MOUSE Testin OS=Mus musculus GN=Tes PE=1 SV=1	8	8	9	2
	P60766	>sp|P60766|CDC42_MOUSE Cell division control protein 42 homolog OS=Mus musculus GN=Cdc42 PE=1 SV=2	7	8	6	6
	P63037	>sp|P63037|DNJA1_MOUSE DnaJ homolog subfamily A member 1 OS=Mus musculus GN=Dnaja1 PE=1 SV=1	6	9	6	6
	P63330	>sp|P63330|PP2AA_MOUSE Serine/threonine-protein phosphatase 2A catalytic subunit alpha isoform OS=Mus musculus GN=Ppp2ca PE=1 SV=1	6	6	10	5
	P83510	>sp|P83510|TNIK_MOUSE Traf2 and NCK-interacting protein kinase OS=Mus musculus GN=Tnik PE=1 SV=2	9	11	3	4
	P97370	>sp|P97370|AT1B3_MOUSE Sodium/potassium-transporting ATPase subunit beta-3 OS=Mus musculus GN=Atp1b3 PE=1 SV=1	8	6	6	7
	Q7TPR4	>sp|Q7TPR4|ACTN1_MOUSE Alpha-actinin-1 OS=Mus musculus GN=Actn1 PE=1 SV=1	2	11	2	12
	Q80VP0	>sp|Q80VP0|TCPR1_MOUSE Tectonin beta-propeller repeat-containing protein 1 OS=Mus musculus GN=Tecpr1 PE=1 SV=1	10	3	11	3
	Q8C166	>sp|Q8C166|CPNE1_MOUSE Copine-1 OS=Mus musculus GN=Cpne1 PE=1 SV=1	7	8	7	5
	Q8C1B7	>sp|Q8C1B7|SEP11_MOUSE Septin-11 OS=Mus musculus GN=Sept11 PE=1 SV=4	9	9	5	4
	Q8R4L0	>sp|Q8R4L0|SLAP2_MOUSE Src-like-adapter 2 OS=Mus musculus GN=Sla2 PE=1 SV=3	7	10	5	5
	Q8R502	>sp|Q8R502|LRC8C_MOUSE Volume-regulated anion channel subunit LRRC8C OS=Mus musculus GN=Lrrc8c PE=1 SV=1	11	7	6	3
	Q9CWK8	>sp|Q9CWK8|SNX2_MOUSE Sorting nexin-2 OS=Mus musculus GN=Snx2 PE=1 SV=2	7	6	10	4
	Q9JHR7	>sp|Q9JHR7|IDE_MOUSE Insulin-degrading enzyme OS=Mus musculus GN=Ide PE=1 SV=1	7	6	9	5
	Q9JLJ2	>sp|Q9JLJ2|AL9A1_MOUSE 4-trimethylaminobutyraldehyde dehydrogenase OS=Mus musculus GN=Aldh9a1 PE=1 SV=1	6	5	8	8
	Q9R0P3	>sp|Q9R0P3|ESTD_MOUSE S-formylglutathione hydrolase OS=Mus musculus GN=Esd PE=1 SV=1	7	6	10	4
	Q9R1T4	>sp|Q9R1T4|SEPT6_MOUSE Septin-6 OS=Mus musculus GN=Sept6 PE=1 SV=4	7	6	7	7
	Q9Z0F4	>sp|Q9Z0F4|CIB1_MOUSE Calcium and integrin-binding protein 1 OS=Mus musculus GN=Cib1 PE=1 SV=3	7	7	5	8
	B2RSV4	>tr|B2RSV4|B2RSV4_MOUSE Splicing factor 3b, subunit 3 OS=Mus musculus GN=Sf3b3 PE=2 SV=1	8	4	7	8
	Q99J77	>tr|Q99J77|Q99J77_MOUSE N-acetylneuraminic acid synthase (Sialic acid synthase) OS=Mus musculus GN=Nans PE=1 SV=1	10	6	7	4
	P14429	>sp|P14429|HA17_MOUSE H-2 class I histocompatibility antigen, Q7 alpha chain OS=Mus musculus GN=H2-Q7 PE=1 SV=1	6	8	8	4
	P16045	>sp|P16045|LEG1_MOUSE Galectin-1 OS=Mus musculus GN=Lgals1 PE=1 SV=3	7	6	7	6
	P18654	>sp|P18654|KS6A3_MOUSE Ribosomal protein S6 kinase alpha-3 OS=Mus musculus GN=Rps6ka3 PE=1 SV=2	7	6	9	4
	P35527	>sp|P35527|K1C9_HUMAN Keratin, type I cytoskeletal 9 OS=Homo sapiens GN=KRT9 PE=1 SV=3	7	8	7	4
	P42227	>sp|P42227|STAT3_MOUSE Signal transducer and activator of transcription 3 OS=Mus musculus GN=Stat3 PE=1 SV=2	12	7	3	4
	P47911	>sp|P47911|RL6_MOUSE 60S ribosomal protein L6 OS=Mus musculus GN=Rpl6 PE=1 SV=3	6	7	9	4
	P54823	>sp|P54823|DDX6_MOUSE Probable ATP-dependent RNA helicase DDX6 OS=Mus musculus GN=Ddx6 PE=1 SV=1	8	5	7	6
	P62830	>sp|P62830|RL23_MOUSE 60S ribosomal protein L23 OS=Mus musculus GN=Rpl23 PE=1 SV=1	7	5	7	7
	P63005	>sp|P63005|LIS1_MOUSE Platelet-activating factor acetylhydrolase IB subunit alpha OS=Mus musculus GN=Pafah1b1 PE=1 SV=2	8	8	7	3
	P84091	>sp|P84091|AP2M1_MOUSE AP-2 complex subunit mu OS=Mus musculus GN=Ap2m1 PE=1 SV=1	9	7	7	3
	P99029	>sp|P99029|PRDX5_MOUSE Peroxiredoxin-5, mitochondrial OS=Mus musculus GN=Prdx5 PE=1 SV=2	6	7	8	5
	Q3THE2	>sp|Q3THE2|ML12B_MOUSE Myosin regulatory light chain 12B OS=Mus musculus GN=Myl12b PE=1 SV=2	9	8	6	3
	Q61288	>sp|Q61288|ACVL1_MOUSE Serine/threonine-protein kinase receptor R3 OS=Mus musculus GN=Acvrl1 PE=1 SV=2	6	7	5	8
	Q61879	>sp|Q61879|MYH10_MOUSE Myosin-10 OS=Mus musculus GN=Myh10 PE=1 SV=2	9	5	8	4
	Q8BNW9	>sp|Q8BNW9|KBTBB_MOUSE Kelch repeat and BTB domain-containing protein 11 OS=Mus musculus GN=Kbtbd11 PE=1 SV=3	7	7	7	5
	Q8K2Q7	>sp|Q8K2Q7|BROX_MOUSE BRO1 domain-containing protein BROX OS=Mus musculus GN=Brox PE=1 SV=1	8	9	5	4
	Q91V12	>sp|Q91V12|BACH_MOUSE Cytosolic acyl coenzyme A thioester hydrolase OS=Mus musculus GN=Acot7 PE=1 SV=2	9	7	7	3
	Q9CQ60	>sp|Q9CQ60|6PGL_MOUSE 6-phosphogluconolactonase OS=Mus musculus GN=Pgls PE=1 SV=1	7	6	7	6
	Q9CQI6	>sp|Q9CQI6|COTL1_MOUSE Coactosin-like protein OS=Mus musculus GN=Cotl1 PE=1 SV=3	7	6	7	6
	Q9D0E1	>sp|Q9D0E1|HNRPM_MOUSE Heterogeneous nuclear ribonucleoprotein M OS=Mus musculus GN=Hnrnpm PE=1 SV=3	10	6	3	7
	Q9DAS9	>sp|Q9DAS9|GBG12_MOUSE Guanine nucleotide-binding protein G(I)/G(S)/G(O) subunit gamma-12 OS=Mus musculus GN=Gng12 PE=1 SV=3	7	6	6	7
	Q9ET01	>sp|Q9ET01|PYGL_MOUSE Glycogen phosphorylase, liver form OS=Mus musculus GN=Pygl PE=1 SV=4	9	3	12	2
	Q9JIM1	>sp|Q9JIM1|S29A1_MOUSE Equilibrative nucleoside transporter 1 OS=Mus musculus GN=Slc29a1 PE=1 SV=3	5	8	6	7
	Q9QY06	>sp|Q9QY06|MYO9B_MOUSE Unconventional myosin-IXb OS=Mus musculus GN=Myo9b PE=1 SV=2	11	5	2	8
	Q0PD35	>tr|Q0PD35|Q0PD35_MOUSE RAB21, member RAS oncogene family OS=Mus musculus GN=Rab21 PE=1 SV=1	5	8	6	7
	Q1KYM2	>tr|Q1KYM2|Q1KYM2_MOUSE Gag-pro-pol polyprotein OS=Mus musculus PE=4 SV=1	5	7	2	12
	Q58EV4	>tr|Q58EV4|Q58EV4_MOUSE Proteasome subunit alpha type OS=Mus musculus GN=Psma3 PE=1 SV=1	9	5	7	5
	Q8R379	>tr|Q8R379|Q8R379_MOUSE GTPase, IMAP family member 7 OS=Mus musculus GN=Gimap7 PE=1 SV=1	7	5	10	4
	P51829	>sp|P51829|ADCY7_MOUSE Adenylate cyclase type 7 OS=Mus musculus GN=Adcy7 PE=2 SV=2	10	7	4	4
	P62196	>sp|P62196|PRS8_MOUSE 26S protease regulatory subunit 8 OS=Mus musculus GN=Psmc5 PE=1 SV=1	5	5	9	6
	P84084	>sp|P84084|ARF5_MOUSE ADP-ribosylation factor 5 OS=Mus musculus GN=Arf5 PE=1 SV=2	6	9	6	4
	P97300	>sp|P97300|NPTN_MOUSE Neuroplastin OS=Mus musculus GN=Nptn PE=1 SV=3	6	7	8	4
	Q04447	>sp|Q04447|KCRB_MOUSE Creatine kinase B-type OS=Mus musculus GN=Ckb PE=1 SV=1	5	7	3	10
	Q60668	>sp|Q60668|HNRPD_MOUSE Heterogeneous nuclear ribonucleoprotein D0 OS=Mus musculus GN=Hnrnpd PE=1 SV=2	8	4	7	6
	Q60766	>sp|Q60766|IRGM1_MOUSE Immunity-related GTPase family M protein 1 OS=Mus musculus GN=Irgm1 PE=1 SV=1	8	5	5	7
	Q68FL4	>sp|Q68FL4|SAHH3_MOUSE Putative adenosylhomocysteinase 3 OS=Mus musculus GN=Ahcyl2 PE=1 SV=1	7	6	7	5
	Q6P4T2	>sp|Q6P4T2|U520_MOUSE U5 small nuclear ribonucleoprotein 200 kDa helicase OS=Mus musculus GN=Snrnp200 PE=1 SV=1	6	1	14	4
	Q8BHK6	>sp|Q8BHK6|SLAF7_MOUSE SLAM family member 7 OS=Mus musculus GN=Slamf7 PE=1 SV=2	7	8	4	6
	Q8QZT1	>sp|Q8QZT1|THIL_MOUSE Acetyl-CoA acetyltransferase, mitochondrial OS=Mus musculus GN=Acat1 PE=1 SV=1	10	5	9	1
	Q91YI4	>sp|Q91YI4|ARRB2_MOUSE Beta-arrestin-2 OS=Mus musculus GN=Arrb2 PE=1 SV=1	8	6	5	6
	Q922R8	>sp|Q922R8|PDIA6_MOUSE Protein disulfide-isomerase A6 OS=Mus musculus GN=Pdia6 PE=1 SV=3	7	5	7	6
	Q99JI4	>sp|Q99JI4|PSMD6_MOUSE 26S proteasome non-ATPase regulatory subunit 6 OS=Mus musculus GN=Psmd6 PE=1 SV=1	9	5	8	3
	Q99KH8	>sp|Q99KH8|STK24_MOUSE Serine/threonine-protein kinase 24 OS=Mus musculus GN=Stk24 PE=1 SV=1	7	6	6	6
	Q9CPV4	>sp|Q9CPV4|GLOD4_MOUSE Glyoxalase domain-containing protein 4 OS=Mus musculus GN=Glod4 PE=1 SV=1	5	5	9	6
	Q9D5V5	>sp|Q9D5V5|CUL5_MOUSE Cullin-5 OS=Mus musculus GN=Cul5 PE=1 SV=3	5	9	6	5
	Q9JLV5	>sp|Q9JLV5|CUL3_MOUSE Cullin-3 OS=Mus musculus GN=Cul3 PE=1 SV=1	5	8	5	7
	Q9R117	>sp|Q9R117|TYK2_MOUSE Non-receptor tyrosine-protein kinase TYK2 OS=Mus musculus GN=Tyk2 PE=1 SV=2	12	8	3	2
	Q9Z2X1	>sp|Q9Z2X1|HNRPF_MOUSE Heterogeneous nuclear ribonucleoprotein F OS=Mus musculus GN=Hnrnpf PE=1 SV=3	6	6	6	7
	Q3TRJ7	>tr|Q3TRJ7|Q3TRJ7_MOUSE Endophilin-A2 OS=Mus musculus GN=Sh3gl1 PE=1 SV=1	7	11	1	6
	Q6DFW5	>tr|Q6DFW5|Q6DFW5_MOUSE Phospholipid-transporting ATPase OS=Mus musculus GN=Atp11b PE=1 SV=1	11	5	5	4
	Q91Z40	>tr|Q91Z40|Q91Z40_MOUSE Gbp6 protein OS=Mus musculus GN=Gbp7 PE=1 SV=2	8	6	5	6
	O35685	>sp|O35685|NUDC_MOUSE Nuclear migration protein nudC OS=Mus musculus GN=Nudc PE=1 SV=1	4	6	9	5
	P19157	>sp|P19157|GSTP1_MOUSE Glutathione S-transferase P 1 OS=Mus musculus GN=Gstp1 PE=1 SV=2	5	7	6	6
	P42208	>sp|P42208|SEPT2_MOUSE Septin-2 OS=Mus musculus GN=Sept2 PE=1 SV=2	8	6	7	3
	P47856	>sp|P47856|GFPT1_MOUSE Glutamine--fructose-6-phosphate aminotransferase [isomerizing] 1 OS=Mus musculus GN=Gfpt1 PE=1 SV=3	10	3	7	4
	P53026	>sp|P53026|RL10A_MOUSE 60S ribosomal protein L10a OS=Mus musculus GN=Rpl10a PE=1 SV=3	5	5	9	5
	P61226	>sp|P61226|RAP2B_MOUSE Ras-related protein Rap-2b OS=Mus musculus GN=Rap2b PE=1 SV=1	6	6	6	6
	P70335	>sp|P70335|ROCK1_MOUSE Rho-associated protein kinase 1 OS=Mus musculus GN=Rock1 PE=1 SV=1	5	9	3	7
	P99027	>sp|P99027|RLA2_MOUSE 60S acidic ribosomal protein P2 OS=Mus musculus GN=Rplp2 PE=1 SV=3	6	6	6	6
	Q61171	>sp|Q61171|PRDX2_MOUSE Peroxiredoxin-2 OS=Mus musculus GN=Prdx2 PE=1 SV=3	6	7	6	5
	Q6P1Y8	>sp|Q6P1Y8|INP4B_MOUSE Type II inositol 3,4-bisphosphate 4-phosphatase OS=Mus musculus GN=Inpp4b PE=2 SV=1	8	9	4	3
	Q78HU3	>sp|Q78HU3|MB12A_MOUSE Multivesicular body subunit 12A OS=Mus musculus GN=Mvb12a PE=1 SV=1	6	8	4	6
	Q8BWS5	>sp|Q8BWS5|GRIN3_MOUSE G protein-regulated inducer of neurite outgrowth 3 OS=Mus musculus GN=Gprin3 PE=1 SV=1	7	8	4	5
	Q8CDN6	>sp|Q8CDN6|TXNL1_MOUSE Thioredoxin-like protein 1 OS=Mus musculus GN=Txnl1 PE=1 SV=3	6	6	5	7
	Q8K352	>sp|Q8K352|SASH3_MOUSE SAM and SH3 domain-containing protein 3 OS=Mus musculus GN=Sash3 PE=1 SV=2	6	6	6	6
	Q8VDZ4	>sp|Q8VDZ4|ZDHC5_MOUSE Palmitoyltransferase ZDHHC5 OS=Mus musculus GN=Zdhhc5 PE=1 SV=1	6	9	3	6
	Q91UZ5	>sp|Q91UZ5|IMPA2_MOUSE Inositol monophosphatase 2 OS=Mus musculus GN=Impa2 PE=1 SV=1	8	4	7	5
	Q91V24	>sp|Q91V24|ABCA7_MOUSE ATP-binding cassette sub-family A member 7 OS=Mus musculus GN=Abca7 PE=1 SV=1	6	7	6	5
	Q99MI6	>sp|Q99MI6|GIMA3_MOUSE GTPase IMAP family member 3 OS=Mus musculus GN=Gimap3 PE=1 SV=2	5	8	6	5
	Q9CPR4	>sp|Q9CPR4|RL17_MOUSE 60S ribosomal protein L17 OS=Mus musculus GN=Rpl17 PE=1 SV=3	6	4	10	4
	Q9CQW9	>sp|Q9CQW9|IFM3_MOUSE Interferon-induced transmembrane protein 3 OS=Mus musculus GN=Ifitm3 PE=1 SV=1	8	7	3	6
	Q9D7G0	>sp|Q9D7G0|PRPS1_MOUSE Ribose-phosphate pyrophosphokinase 1 OS=Mus musculus GN=Prps1 PE=1 SV=4	7	5	7	5
	Q9DBP5	>sp|Q9DBP5|KCY_MOUSE UMP-CMP kinase OS=Mus musculus GN=Cmpk1 PE=1 SV=1	8	5	6	5
	Q9ERL7	>sp|Q9ERL7|GMFG_MOUSE Glia maturation factor gamma OS=Mus musculus GN=Gmfg PE=1 SV=1	5	6	6	7
	Q9R1P3	>sp|Q9R1P3|PSB2_MOUSE Proteasome subunit beta type-2 OS=Mus musculus GN=Psmb2 PE=1 SV=1	6	5	7	6
	Q9Z1N5	>sp|Q9Z1N5|DX39B_MOUSE Spliceosome RNA helicase Ddx39b OS=Mus musculus GN=Ddx39b PE=1 SV=1	10	2	9	3
	Q9Z204	>sp|Q9Z204|HNRPC_MOUSE Heterogeneous nuclear ribonucleoproteins C1/C2 OS=Mus musculus GN=Hnrnpc PE=1 SV=1	7	5	5	7
	A0A0R4J0A5	>tr|A0A0R4J0A5|A0A0R4J0A5_MOUSE Hyccin OS=Mus musculus GN=Fam126a PE=1 SV=1	6	9	3	6
	A2RS22	>tr|A2RS22|A2RS22_MOUSE Coronin OS=Mus musculus GN=Coro1b PE=1 SV=1	6	4	7	7
	A2RSY7	>tr|A2RSY7|A2RSY7_MOUSE Perforin 1 (Pore forming protein) OS=Mus musculus GN=Prf1 PE=1 SV=1	15	2	3	4
	Q3TJ94	>tr|Q3TJ94|Q3TJ94_MOUSE Prothrombin OS=Mus musculus GN=F2 PE=1 SV=1	5	7	7	5
	Q3U0E8	>tr|Q3U0E8|Q3U0E8_MOUSE GRB2-related adaptor protein 2 OS=Mus musculus GN=Grap2 PE=1 SV=1	7	7	5	5
	Q542I2	>tr|Q542I2|Q542I2_MOUSE DNA helicase OS=Mus musculus GN=Mcm6 PE=1 SV=1	9	6	5	4
	Q546H1	>tr|Q546H1|Q546H1_MOUSE Linker for activation of T cells, isoform CRA_b OS=Mus musculus GN=Lat PE=1 SV=1	6	6	6	6
	Q5SQB7	>tr|Q5SQB7|Q5SQB7_MOUSE MCG68069 OS=Mus musculus GN=Npm1 PE=1 SV=1	6	7	7	4
	L0N7N1	>sp|L0N7N1|KIF14_MOUSE Kinesin-like protein KIF14 OS=Mus musculus GN=Kif14 PE=1 SV=1	3	14		6
	O08810	>sp|O08810|U5S1_MOUSE 116 kDa U5 small nuclear ribonucleoprotein component OS=Mus musculus GN=Eftud2 PE=1 SV=1	9	5	5	4
	O09126	>sp|O09126|SEM4D_MOUSE Semaphorin-4D OS=Mus musculus GN=Sema4d PE=1 SV=2	7	7	2	7
	O35381	>sp|O35381|AN32A_MOUSE Acidic leucine-rich nuclear phosphoprotein 32 family member A OS=Mus musculus GN=Anp32a PE=1 SV=1	6	5	6	6
	O35382	>sp|O35382|EXOC4_MOUSE Exocyst complex component 4 OS=Mus musculus GN=Exoc4 PE=1 SV=2	10	7	3	3
	O55029	>sp|O55029|COPB2_MOUSE Coatomer subunit beta' OS=Mus musculus GN=Copb2 PE=1 SV=2	8	3	6	6
	P18572	>sp|P18572|BASI_MOUSE Basigin OS=Mus musculus GN=Bsg PE=1 SV=2	7	5	6	5
	P21956	>sp|P21956|MFGM_MOUSE Lactadherin OS=Mus musculus GN=Mfge8 PE=1 SV=3	6	10	2	5
	P25444	>sp|P25444|RS2_MOUSE 40S ribosomal protein S2 OS=Mus musculus GN=Rps2 PE=1 SV=3	7	4	7	5
	P26011	>sp|P26011|ITB7_MOUSE Integrin beta-7 OS=Mus musculus GN=Itgb7 PE=1 SV=2	7	6	1	9
	P26231	>sp|P26231|CTNA1_MOUSE Catenin alpha-1 OS=Mus musculus GN=Ctnna1 PE=1 SV=1	10	5	2	6
	P32883	>sp|P32883|RASK_MOUSE GTPase KRas OS=Mus musculus GN=Kras PE=1 SV=1	7	6	3	7
	P54763	>sp|P54763|EPHB2_MOUSE Ephrin type-B receptor 2 OS=Mus musculus GN=Ephb2 PE=1 SV=3	8	5	4	6
	P62301	>sp|P62301|RS13_MOUSE 40S ribosomal protein S13 OS=Mus musculus GN=Rps13 PE=1 SV=2	6	6	5	6
	P62814	>sp|P62814|VATB2_MOUSE V-type proton ATPase subunit B, brain isoform OS=Mus musculus GN=Atp6v1b2 PE=1 SV=1	8	4	5	6
	P63213	>sp|P63213|GBG2_MOUSE Guanine nucleotide-binding protein G(I)/G(S)/G(O) subunit gamma-2 OS=Mus musculus GN=Gng2 PE=1 SV=2	7	5	7	4
	Q09143	>sp|Q09143|CTR1_MOUSE High affinity cationic amino acid transporter 1 OS=Mus musculus GN=Slc7a1 PE=1 SV=1	4	6	6	7
	Q60769	>sp|Q60769|TNAP3_MOUSE Tumor necrosis factor alpha-induced protein 3 OS=Mus musculus GN=Tnfaip3 PE=1 SV=2	4	10	3	6
	Q63836	>sp|Q63836|SBP2_MOUSE Selenium-binding protein 2 OS=Mus musculus GN=Selenbp2 PE=1 SV=2	2	4	11	6
	Q7TQI3	>sp|Q7TQI3|OTUB1_MOUSE Ubiquitin thioesterase OTUB1 OS=Mus musculus GN=Otub1 PE=1 SV=2	7	6	5	5
	Q8BHZ0	>sp|Q8BHZ0|FA49A_MOUSE Protein FAM49A OS=Mus musculus GN=Fam49a PE=1 SV=1	6	5	6	6
	Q8BTH8	>sp|Q8BTH8|KC1G1_MOUSE Casein kinase I isoform gamma-1 OS=Mus musculus GN=Csnk1g1 PE=1 SV=2	6	7	4	6
	Q8K212	>sp|Q8K212|PACS1_MOUSE Phosphofurin acidic cluster sorting protein 1 OS=Mus musculus GN=Pacs1 PE=1 SV=2	9	4	7	3
	Q922F4	>sp|Q922F4|TBB6_MOUSE Tubulin beta-6 chain OS=Mus musculus GN=Tubb6 PE=1 SV=1	7	3	7	6
	Q99KE1	>sp|Q99KE1|MAOM_MOUSE NAD-dependent malic enzyme, mitochondrial OS=Mus musculus GN=Me2 PE=1 SV=1	9	4	5	5
	Q9CYG7	>sp|Q9CYG7|TOM34_MOUSE Mitochondrial import receptor subunit TOM34 OS=Mus musculus GN=Tomm34 PE=1 SV=1	6	5	6	6
	Q9D1G5	>sp|Q9D1G5|LRC57_MOUSE Leucine-rich repeat-containing protein 57 OS=Mus musculus GN=Lrrc57 PE=1 SV=1	5	7	5	6
	Q9EPB4	>sp|Q9EPB4|ASC_MOUSE Apoptosis-associated speck-like protein containing a CARD OS=Mus musculus GN=Pycard PE=1 SV=1	6	5	6	6
	Q3TU36	>tr|Q3TU36|Q3TU36_MOUSE Protein Rap1gds1 OS=Mus musculus GN=Rap1gds1 PE=1 SV=1	4	5	8	6
	Q497E9	>tr|Q497E9|Q497E9_MOUSE 40S ribosomal protein S8 OS=Mus musculus GN=Rps8 PE=1 SV=1	4	6	8	5
	Q561N5	>tr|Q561N5|Q561N5_MOUSE 40S ribosomal protein S18 OS=Mus musculus GN=Rps18 PE=2 SV=1	7	5	6	5
	Q5EBQ2	>tr|Q5EBQ2|Q5EBQ2_MOUSE MCG7941, isoform CRA_f OS=Mus musculus GN=Pebp1 PE=1 SV=1	6	6	6	5
	O89110	>sp|O89110|CASP8_MOUSE Caspase-8 OS=Mus musculus GN=Casp8 PE=1 SV=1	8	7	4	3
	P14131	>sp|P14131|RS16_MOUSE 40S ribosomal protein S16 OS=Mus musculus GN=Rps16 PE=1 SV=4	7	4	7	4
	P28656	>sp|P28656|NP1L1_MOUSE Nucleosome assembly protein 1-like 1 OS=Mus musculus GN=Nap1l1 PE=1 SV=2	8	3	8	3
	P35979	>sp|P35979|RL12_MOUSE 60S ribosomal protein L12 OS=Mus musculus GN=Rpl12 PE=1 SV=2	6	5	6	5
	P50096	>sp|P50096|IMDH1_MOUSE Inosine-5'-monophosphate dehydrogenase 1 OS=Mus musculus GN=Impdh1 PE=1 SV=2	6	5	7	4
	P63028	>sp|P63028|TCTP_MOUSE Translationally-controlled tumor protein OS=Mus musculus GN=Tpt1 PE=1 SV=1	3	7	6	6
	P63085	>sp|P63085|MK01_MOUSE Mitogen-activated protein kinase 1 OS=Mus musculus GN=Mapk1 PE=1 SV=3	5	5	8	4
	P68404	>sp|P68404|KPCB_MOUSE Protein kinase C beta type OS=Mus musculus GN=Prkcb PE=1 SV=4	4	8	5	5
	P70290	>sp|P70290|EM55_MOUSE 55 kDa erythrocyte membrane protein OS=Mus musculus GN=Mpp1 PE=1 SV=1	8	8	1	5
	P97310	>sp|P97310|MCM2_MOUSE DNA replication licensing factor MCM2 OS=Mus musculus GN=Mcm2 PE=1 SV=3	8	2	5	7
	Q08481	>sp|Q08481|PECA1_MOUSE Platelet endothelial cell adhesion molecule OS=Mus musculus GN=Pecam1 PE=1 SV=1	6	7	4	5
	Q3UZA1	>sp|Q3UZA1|CPZIP_MOUSE CapZ-interacting protein OS=Mus musculus GN=Rcsd1 PE=1 SV=1	5	6	6	5
	Q6PHN9	>sp|Q6PHN9|RAB35_MOUSE Ras-related protein Rab-35 OS=Mus musculus GN=Rab35 PE=1 SV=1	6	6	4	6
	Q78T81	>sp|Q78T81|F102A_MOUSE Protein FAM102A OS=Mus musculus GN=Fam102a PE=1 SV=1	7	6	3	6
	Q7TN60	>sp|Q7TN60|TMC6_MOUSE Transmembrane channel-like protein 6 OS=Mus musculus GN=Tmc6 PE=1 SV=2	6	5	5	6
	Q8C503	>sp|Q8C503|SIT1_MOUSE Signaling threshold-regulating transmembrane adapter 1 OS=Mus musculus GN=Sit1 PE=1 SV=1	5	5	5	7
	Q8CIG8	>sp|Q8CIG8|ANM5_MOUSE Protein arginine N-methyltransferase 5 OS=Mus musculus GN=Prmt5 PE=1 SV=3	5	6	7	4
	Q921F2	>sp|Q921F2|TADBP_MOUSE TAR DNA-binding protein 43 OS=Mus musculus GN=Tardbp PE=1 SV=1	6	4	6	6
	Q93092	>sp|Q93092|TALDO_MOUSE Transaldolase OS=Mus musculus GN=Taldo1 PE=1 SV=2	8	3	7	4
	Q99J93	>sp|Q99J93|IFM2_MOUSE Interferon-induced transmembrane protein 2 OS=Mus musculus GN=Ifitm2 PE=1 SV=1	5	6	6	5
	Q9CY64	>sp|Q9CY64|BIEA_MOUSE Biliverdin reductase A OS=Mus musculus GN=Blvra PE=1 SV=1	7	6	6	3
	Q9DBC7	>sp|Q9DBC7|KAP0_MOUSE cAMP-dependent protein kinase type I-alpha regulatory subunit OS=Mus musculus GN=Prkar1a PE=1 SV=3	7	5	8	2
	Q9ERD7	>sp|Q9ERD7|TBB3_MOUSE Tubulin beta-3 chain OS=Mus musculus GN=Tubb3 PE=1 SV=1	5	5	8	4
	Q9QUG9	>sp|Q9QUG9|GRP2_MOUSE RAS guanyl-releasing protein 2 OS=Mus musculus GN=Rasgrp2 PE=1 SV=2	4	11	2	5
	Q3UII2	>tr|Q3UII2|Q3UII2_MOUSE Tetraspanin OS=Mus musculus GN=Cd82 PE=1 SV=1	5	7	5	5
	Q544Z6	>tr|Q544Z6|Q544Z6_MOUSE Bcl2-associated X protein, isoform CRA_b OS=Mus musculus GN=Bax PE=2 SV=1	7	5	6	4
	B2RXR6	>sp|B2RXR6|ANR44_MOUSE Serine/threonine-protein phosphatase 6 regulatory ankyrin repeat subunit B OS=Mus musculus GN=Ankrd44 PE=1 SV=1	8	4	5	4
	O55023	>sp|O55023|IMPA1_MOUSE Inositol monophosphatase 1 OS=Mus musculus GN=Impa1 PE=1 SV=1	5	5	6	5
	P07742	>sp|P07742|RIR1_MOUSE Ribonucleoside-diphosphate reductase large subunit OS=Mus musculus GN=Rrm1 PE=1 SV=2	1	10	1	9
	P37217	>sp|P37217|CD69_MOUSE Early activation antigen CD69 OS=Mus musculus GN=Cd69 PE=2 SV=1	8	6	4	3
	P42567	>sp|P42567|EPS15_MOUSE Epidermal growth factor receptor substrate 15 OS=Mus musculus GN=Eps15 PE=1 SV=1	7	7	3	4
	P46460	>sp|P46460|NSF_MOUSE Vesicle-fusing ATPase OS=Mus musculus GN=Nsf PE=1 SV=2	6	5	6	4
	P47941	>sp|P47941|CRKL_MOUSE Crk-like protein OS=Mus musculus GN=Crkl PE=1 SV=2	5	8	6	2
	P62141	>sp|P62141|PP1B_MOUSE Serine/threonine-protein phosphatase PP1-beta catalytic subunit OS=Mus musculus GN=Ppp1cb PE=1 SV=3	6	9	5	1
	P62984	>sp|P62984|RL40_MOUSE Ubiquitin-60S ribosomal protein L40 OS=Mus musculus GN=Uba52 PE=1 SV=2	5	6	5	5
	P68181	>sp|P68181|KAPCB_MOUSE cAMP-dependent protein kinase catalytic subunit beta OS=Mus musculus GN=Prkacb PE=1 SV=2	4	5	8	4
	Q3U0V1	>sp|Q3U0V1|FUBP2_MOUSE Far upstream element-binding protein 2 OS=Mus musculus GN=Khsrp PE=1 SV=2	5	6	5	5
	Q3U1F9	>sp|Q3U1F9|PHAG1_MOUSE Phosphoprotein associated with glycosphingolipid-enriched microdomains 1 OS=Mus musculus GN=Pag1 PE=1 SV=2	5	7	3	6
	Q3UHJ0	>sp|Q3UHJ0|AAK1_MOUSE AP2-associated protein kinase 1 OS=Mus musculus GN=Aak1 PE=1 SV=2	5	8	5	3
	Q60631	>sp|Q60631|GRB2_MOUSE Growth factor receptor-bound protein 2 OS=Mus musculus GN=Grb2 PE=1 SV=1	6	5	5	5
	Q62318	>sp|Q62318|TIF1B_MOUSE Transcription intermediary factor 1-beta OS=Mus musculus GN=Trim28 PE=1 SV=3	9	4	4	4
	Q6P5F7	>sp|Q6P5F7|TTYH3_MOUSE Protein tweety homolog 3 OS=Mus musculus GN=Ttyh3 PE=1 SV=1	5	7	5	4
	Q8BG60	>sp|Q8BG60|TXNIP_MOUSE Thioredoxin-interacting protein OS=Mus musculus GN=Txnip PE=1 SV=1	8	5	3	5
	Q8BK64	>sp|Q8BK64|AHSA1_MOUSE Activator of 90 kDa heat shock protein ATPase homolog 1 OS=Mus musculus GN=Ahsa1 PE=1 SV=2	6	5	6	4
	Q8BK67	>sp|Q8BK67|RCC2_MOUSE Protein RCC2 OS=Mus musculus GN=Rcc2 PE=1 SV=1	4	4	8	5
	Q8BWY3	>sp|Q8BWY3|ERF1_MOUSE Eukaryotic peptide chain release factor subunit 1 OS=Mus musculus GN=Etf1 PE=1 SV=4	7	6	4	4
	Q8C708	>sp|Q8C708|CP054_MOUSE Transmembrane protein C16orf54 homolog OS=Mus musculus PE=1 SV=1	5	8	4	4
	Q8CGP5	>sp|Q8CGP5|H2A1F_MOUSE Histone H2A type 1-F OS=Mus musculus GN=Hist1h2af PE=1 SV=3	5	5	6	5
	Q8K1I7	>sp|Q8K1I7|WIPF1_MOUSE WAS/WASL-interacting protein family member 1 OS=Mus musculus GN=Wipf1 PE=1 SV=1	5	9	1	6
	Q91VC3	>sp|Q91VC3|IF4A3_MOUSE Eukaryotic initiation factor 4A-III OS=Mus musculus GN=Eif4a3 PE=1 SV=3	6	4	7	4
	Q99L47	>sp|Q99L47|F10A1_MOUSE Hsc70-interacting protein OS=Mus musculus GN=St13 PE=1 SV=1	5	5	6	5
	Q99PV0	>sp|Q99PV0|PRP8_MOUSE Pre-mRNA-processing-splicing factor 8 OS=Mus musculus GN=Prpf8 PE=1 SV=2	12		7	2
	Q9CPW4	>sp|Q9CPW4|ARPC5_MOUSE Actin-related protein 2/3 complex subunit 5 OS=Mus musculus GN=Arpc5 PE=1 SV=3	5	7	5	4
	Q9D6F9	>sp|Q9D6F9|TBB4A_MOUSE Tubulin beta-4A chain OS=Mus musculus GN=Tubb4a PE=1 SV=3	4	6	5	6
	Q9D6Z1	>sp|Q9D6Z1|NOP56_MOUSE Nucleolar protein 56 OS=Mus musculus GN=Nop56 PE=1 SV=2	8	1	5	7
	Q9D8C4	>sp|Q9D8C4|IN35_MOUSE Interferon-induced 35 kDa protein homolog OS=Mus musculus GN=Ifi35 PE=1 SV=3	5	4	6	6
	Q9D8Y0	>sp|Q9D8Y0|EFHD2_MOUSE EF-hand domain-containing protein D2 OS=Mus musculus GN=Efhd2 PE=1 SV=1	5	5	8	3
	Q9EPU0	>sp|Q9EPU0|RENT1_MOUSE Regulator of nonsense transcripts 1 OS=Mus musculus GN=Upf1 PE=1 SV=2	7	3	6	5
	Q9QYJ0	>sp|Q9QYJ0|DNJA2_MOUSE DnaJ homolog subfamily A member 2 OS=Mus musculus GN=Dnaja2 PE=1 SV=1	4	6	5	6
	Q9WUD1	>sp|Q9WUD1|CHIP_MOUSE STIP1 homology and U box-containing protein 1 OS=Mus musculus GN=Stub1 PE=1 SV=1	7	6	4	4
	F5BFH0	>tr|F5BFH0|F5BFH0_MOUSE C-type lectin domain family 2 member D (Fragment) OS=Mus musculus GN=Clec2d PE=1 SV=1	4	6	5	6
	Q14AF6	>tr|Q14AF6|Q14AF6_MOUSE MCG4862 OS=Mus musculus GN=Snrpd2 PE=1 SV=1	6	2	6	7
	Q3T9S3	>tr|Q3T9S3|Q3T9S3_MOUSE SET translocation OS=Mus musculus GN=Set PE=2 SV=1	7	4	5	5
	Q3TE27	>tr|Q3TE27|Q3TE27_MOUSE Protein Arhgap4 OS=Mus musculus GN=Arhgap4 PE=1 SV=1	5	7	5	4
	Q3TN07	>tr|Q3TN07|Q3TN07_MOUSE Vacuolar protein sorting 4b (Yeast) OS=Mus musculus GN=Vps4b PE=1 SV=1	5	7	4	5
	Q3U6L3	>tr|Q3U6L3|Q3U6L3_MOUSE Glutaredoxin, isoform CRA_a OS=Mus musculus GN=Glrx PE=1 SV=1	4	4	7	6
	Q3UDP9	>tr|Q3UDP9|Q3UDP9_MOUSE Monocarboxylate transporter 4 OS=Mus musculus GN=Slc16a3 PE=1 SV=1	6	5	6	4
	Q3UKJ6	>tr|Q3UKJ6|Q3UKJ6_MOUSE DEAH (Asp-Glu-Ala-His) box polypeptide 15, isoform CRA_a OS=Mus musculus GN=Dhx15 PE=1 SV=1	8	3	6	4
	Q4FJL0	>tr|Q4FJL0|Q4FJL0_MOUSE RAB10, member RAS oncogene family OS=Mus musculus GN=Rab10 PE=1 SV=1	6	8	2	5
	Q543N3	>tr|Q543N3|Q543N3_MOUSE LIM and SH3 domain protein 1 OS=Mus musculus GN=Lasp1 PE=1 SV=1	6	7	3	5
	Q80SX9	>tr|Q80SX9|Q80SX9_MOUSE Kidins220 protein (Fragment) OS=Mus musculus GN=Kidins220 PE=2 SV=1	8	10		3
	P01849	>sp|P01849|TCA_MOUSE T-cell receptor alpha chain C region OS=Mus musculus GN=Tcra PE=1 SV=1	6	7	3	4
	P15532	>sp|P15532|NDKA_MOUSE Nucleoside diphosphate kinase A OS=Mus musculus GN=Nme1 PE=1 SV=1	5	7	5	3
	P22646	>sp|P22646|CD3E_MOUSE T-cell surface glycoprotein CD3 epsilon chain OS=Mus musculus GN=Cd3e PE=1 SV=2	6	5	5	4
	P27612	>sp|P27612|PLAP_MOUSE Phospholipase A-2-activating protein OS=Mus musculus GN=Plaa PE=1 SV=4	6	4	6	4
	P35293	>sp|P35293|RAB18_MOUSE Ras-related protein Rab-18 OS=Mus musculus GN=Rab18 PE=1 SV=2	5	6	4	5
	P58389	>sp|P58389|PTPA_MOUSE Serine/threonine-protein phosphatase 2A activator OS=Mus musculus GN=Ppp2r4 PE=1 SV=1	7	4	6	3
	P62264	>sp|P62264|RS14_MOUSE 40S ribosomal protein S14 OS=Mus musculus GN=Rps14 PE=1 SV=3	5	4	7	4
	P63321	>sp|P63321|RALA_MOUSE Ras-related protein Ral-A OS=Mus musculus GN=Rala PE=1 SV=1	4	5	5	6
	Q07113	>sp|Q07113|MPRI_MOUSE Cation-independent mannose-6-phosphate receptor OS=Mus musculus GN=Igf2r PE=1 SV=1	14	3	2	1
	Q18PI6	>sp|Q18PI6|SLAF5_MOUSE SLAM family member 5 OS=Mus musculus GN=Cd84 PE=1 SV=1	7	5	3	5
	Q5SSL4	>sp|Q5SSL4|ABR_MOUSE Active breakpoint cluster region-related protein OS=Mus musculus GN=Abr PE=1 SV=1	7	4	3	6
	Q5XJY5	>sp|Q5XJY5|COPD_MOUSE Coatomer subunit delta OS=Mus musculus GN=Arcn1 PE=1 SV=2	6	3	6	5
	Q80U16	>sp|Q80U16|FA65B_MOUSE Protein FAM65B OS=Mus musculus GN=Fam65b PE=1 SV=2	3	10	2	5
	Q80UM3	>sp|Q80UM3|NAA15_MOUSE N-alpha-acetyltransferase 15, NatA auxiliary subunit OS=Mus musculus GN=Naa15 PE=1 SV=1	7	3	4	6
	Q8BJY1	>sp|Q8BJY1|PSMD5_MOUSE 26S proteasome non-ATPase regulatory subunit 5 OS=Mus musculus GN=Psmd5 PE=1 SV=4	6	5	7	2
	Q8BWG8	>sp|Q8BWG8|ARRB1_MOUSE Beta-arrestin-1 OS=Mus musculus GN=Arrb1 PE=1 SV=1	8	4	5	3
	Q8C7R4	>sp|Q8C7R4|UBA6_MOUSE Ubiquitin-like modifier-activating enzyme 6 OS=Mus musculus GN=Uba6 PE=1 SV=1	7	2	6	5
	Q8C9V1	>sp|Q8C9V1|TB10C_MOUSE Carabin OS=Mus musculus GN=Tbc1d10c PE=1 SV=1	5	6	3	6
	Q8CG47	>sp|Q8CG47|SMC4_MOUSE Structural maintenance of chromosomes protein 4 OS=Mus musculus GN=Smc4 PE=1 SV=1	6	3	7	4
	Q8K4I3	>sp|Q8K4I3|ARHG6_MOUSE Rho guanine nucleotide exchange factor 6 OS=Mus musculus GN=Arhgef6 PE=1 SV=1	5	5	6	4
	Q91VR5	>sp|Q91VR5|DDX1_MOUSE ATP-dependent RNA helicase DDX1 OS=Mus musculus GN=Ddx1 PE=1 SV=1	4	4	7	5
	Q91VV4	>sp|Q91VV4|DEN2D_MOUSE DENN domain-containing protein 2D OS=Mus musculus GN=Dennd2d PE=1 SV=1	7	5	4	4
	Q91XD6	>sp|Q91XD6|VPS36_MOUSE Vacuolar protein-sorting-associated protein 36 OS=Mus musculus GN=Vps36 PE=1 SV=1	7	7	3	3
	Q9CX00	>sp|Q9CX00|IST1_MOUSE IST1 homolog OS=Mus musculus GN=Ist1 PE=1 SV=1	5	7	3	5
	Q9DAR7	>sp|Q9DAR7|DCPS_MOUSE m7GpppX diphosphatase OS=Mus musculus GN=Dcps PE=1 SV=1	6	3	7	4
	Q9JII6	>sp|Q9JII6|AK1A1_MOUSE Alcohol dehydrogenase [NADP(+)] OS=Mus musculus GN=Akr1a1 PE=1 SV=3	6	5	5	4
	Q9QZD9	>sp|Q9QZD9|EIF3I_MOUSE Eukaryotic translation initiation factor 3 subunit I OS=Mus musculus GN=Eif3i PE=1 SV=1	6	4	6	4
	Q9WTL7	>sp|Q9WTL7|LYPA2_MOUSE Acyl-protein thioesterase 2 OS=Mus musculus GN=Lypla2 PE=1 SV=1	6	6	5	3
	A2AMW0	>tr|A2AMW0|A2AMW0_MOUSE Capping protein (Actin filament) muscle Z-line, beta, isoform CRA_a OS=Mus musculus GN=Capzb PE=1 SV=1	4	7	3	6
	A2AQL0	>tr|A2AQL0|A2AQL0_MOUSE STE20/SPS1-related proline-alanine-rich protein kinase OS=Mus musculus GN=Stk39 PE=1 SV=1	6	5	5	4
	Q3UTP8	>tr|Q3UTP8|Q3UTP8_MOUSE Neutral amino acid transporter A OS=Mus musculus GN=Slc1a4 PE=1 SV=1	5	7	4	4
	Q549Q4	>tr|Q549Q4|Q549Q4_MOUSE CD2 antigen OS=Mus musculus GN=Cd2 PE=1 SV=1	5	4	5	6
	Q6ZWQ6	>tr|Q6ZWQ6|Q6ZWQ6_MOUSE Huntingtin interacting protein 2, isoform CRA_e OS=Mus musculus GN=Ube2k PE=1 SV=1	4	5	6	5
	Q792S7	>tr|Q792S7|Q792S7_MOUSE Antigen peptide transporter 2 OS=Mus musculus GN=Tap2 PE=1 SV=1	10	4	5	1
	O35643	>sp|O35643|AP1B1_MOUSE AP-1 complex subunit beta-1 OS=Mus musculus GN=Ap1b1 PE=1 SV=2	5	3	5	6
	O54734	>sp|O54734|OST48_MOUSE Dolichyl-diphosphooligosaccharide--protein glycosyltransferase 48 kDa subunit OS=Mus musculus GN=Ddost PE=1 SV=2	6	4	6	3
	O70400	>sp|O70400|PDLI1_MOUSE PDZ and LIM domain protein 1 OS=Mus musculus GN=Pdlim1 PE=1 SV=4	3	6	4	6
	P01831	>sp|P01831|THY1_MOUSE Thy-1 membrane glycoprotein OS=Mus musculus GN=Thy1 PE=1 SV=1	5	4	5	5
	P01852	>sp|P01852|TCB1_MOUSE T-cell receptor beta-1 chain C region OS=Mus musculus PE=1 SV=1	5	5	5	4
	P25799	>sp|P25799|NFKB1_MOUSE Nuclear factor NF-kappa-B p105 subunit OS=Mus musculus GN=Nfkb1 PE=1 SV=2	5	4	4	6
	P28063	>sp|P28063|PSB8_MOUSE Proteasome subunit beta type-8 OS=Mus musculus GN=Psmb8 PE=1 SV=2	5	5	5	4
	P30558	>sp|P30558|PAR1_MOUSE Proteinase-activated receptor 1 OS=Mus musculus GN=F2r PE=1 SV=2	6	5	4	4
	P30681	>sp|P30681|HMGB2_MOUSE High mobility group protein B2 OS=Mus musculus GN=Hmgb2 PE=1 SV=3	7	5	4	3
	P47791	>sp|P47791|GSHR_MOUSE Glutathione reductase, mitochondrial OS=Mus musculus GN=Gsr PE=1 SV=3	7	4	5	3
	P49446	>sp|P49446|PTPRE_MOUSE Receptor-type tyrosine-protein phosphatase epsilon OS=Mus musculus GN=Ptpre PE=1 SV=3	8	4	2	5
	P49718	>sp|P49718|MCM5_MOUSE DNA replication licensing factor MCM5 OS=Mus musculus GN=Mcm5 PE=1 SV=1	9	1	6	3
	P49722	>sp|P49722|PSA2_MOUSE Proteasome subunit alpha type-2 OS=Mus musculus GN=Psma2 PE=1 SV=3	5	2	7	5
	P54116	>sp|P54116|STOM_MOUSE Erythrocyte band 7 integral membrane protein OS=Mus musculus GN=Stom PE=1 SV=3	5	6	4	4
	P62281	>sp|P62281|RS11_MOUSE 40S ribosomal protein S11 OS=Mus musculus GN=Rps11 PE=1 SV=3	4	4	7	4
	P62334	>sp|P62334|PRS10_MOUSE 26S protease regulatory subunit 10B OS=Mus musculus GN=Psmc6 PE=1 SV=1	3	4	6	6
	P62889	>sp|P62889|RL30_MOUSE 60S ribosomal protein L30 OS=Mus musculus GN=Rpl30 PE=1 SV=2	5	5	5	4
	P62918	>sp|P62918|RL8_MOUSE 60S ribosomal protein L8 OS=Mus musculus GN=Rpl8 PE=1 SV=2	5	4	6	4
	Q05144	>sp|Q05144|RAC2_MOUSE Ras-related C3 botulinum toxin substrate 2 OS=Mus musculus GN=Rac2 PE=1 SV=1	4	3	7	5
	Q07763	>sp|Q07763|CD244_MOUSE Natural killer cell receptor 2B4 OS=Mus musculus GN=Cd244 PE=1 SV=3	6	4	4	5
	Q08642	>sp|Q08642|PADI2_MOUSE Protein-arginine deiminase type-2 OS=Mus musculus GN=Padi2 PE=1 SV=2	9	1	6	3
	Q1HFZ0	>sp|Q1HFZ0|NSUN2_MOUSE tRNA (cytosine(34)-C(5))-methyltransferase OS=Mus musculus GN=Nsun2 PE=1 SV=2	6	3	6	4
	Q3UPF5	>sp|Q3UPF5|ZCCHV_MOUSE Zinc finger CCCH-type antiviral protein 1 OS=Mus musculus GN=Zc3hav1 PE=1 SV=1	6	6	3	4
	Q60737	>sp|Q60737|CSK21_MOUSE Casein kinase II subunit alpha OS=Mus musculus GN=Csnk2a1 PE=1 SV=2	6	7	3	3
	Q61696	>sp|Q61696|HS71A_MOUSE Heat shock 70 kDa protein 1A OS=Mus musculus GN=Hspa1a PE=1 SV=2	3	7	4	5
	Q62448	>sp|Q62448|IF4G2_MOUSE Eukaryotic translation initiation factor 4 gamma 2 OS=Mus musculus GN=Eif4g2 PE=1 SV=2	4	3	6	6
	Q80WQ6	>sp|Q80WQ6|RHDF2_MOUSE Inactive rhomboid protein 2 OS=Mus musculus GN=Rhbdf2 PE=1 SV=1	5	5	5	4
	Q8BHL3	>sp|Q8BHL3|TB10B_MOUSE TBC1 domain family member 10B OS=Mus musculus GN=Tbc1d10b PE=1 SV=2	6	4	4	5
	Q8BTY2	>sp|Q8BTY2|S4A7_MOUSE Sodium bicarbonate cotransporter 3 OS=Mus musculus GN=Slc4a7 PE=1 SV=2	6	7		6
	Q8BYA0	>sp|Q8BYA0|TBCD_MOUSE Tubulin-specific chaperone D OS=Mus musculus GN=Tbcd PE=1 SV=1	6	4	5	4
	Q8QZY1	>sp|Q8QZY1|EIF3L_MOUSE Eukaryotic translation initiation factor 3 subunit L OS=Mus musculus GN=Eif3l PE=1 SV=1	5	4	6	4
	Q8QZY6	>sp|Q8QZY6|TSN14_MOUSE Tetraspanin-14 OS=Mus musculus GN=Tspan14 PE=1 SV=1	5	7	2	5
	Q8VC28	>sp|Q8VC28|AK1CD_MOUSE Aldo-keto reductase family 1 member C13 OS=Mus musculus GN=Akr1c13 PE=1 SV=2	7	3	6	3
	Q8VIJ6	>sp|Q8VIJ6|SFPQ_MOUSE Splicing factor, proline- and glutamine-rich OS=Mus musculus GN=Sfpq PE=1 SV=1	5	3	5	6
	Q91WJ8	>sp|Q91WJ8|FUBP1_MOUSE Far upstream element-binding protein 1 OS=Mus musculus GN=Fubp1 PE=1 SV=1	4	5	5	5
	Q91ZJ5	>sp|Q91ZJ5|UGPA_MOUSE UTP--glucose-1-phosphate uridylyltransferase OS=Mus musculus GN=Ugp2 PE=1 SV=3	6	3	7	3
	Q99LC5	>sp|Q99LC5|ETFA_MOUSE Electron transfer flavoprotein subunit alpha, mitochondrial OS=Mus musculus GN=Etfa PE=1 SV=2	6	5	4	4
	Q9CQC6	>sp|Q9CQC6|BZW1_MOUSE Basic leucine zipper and W2 domain-containing protein 1 OS=Mus musculus GN=Bzw1 PE=1 SV=1	5	4	6	4
	Q9CZ44	>sp|Q9CZ44|NSF1C_MOUSE NSFL1 cofactor p47 OS=Mus musculus GN=Nsfl1c PE=1 SV=1	6	3	7	3
	Q9D1D4	>sp|Q9D1D4|TMEDA_MOUSE Transmembrane emp24 domain-containing protein 10 OS=Mus musculus GN=Tmed10 PE=1 SV=1	5	4	5	5
	Q9D1P4	>sp|Q9D1P4|CHRD1_MOUSE Cysteine and histidine-rich domain-containing protein 1 OS=Mus musculus GN=Chordc1 PE=1 SV=1	5	4	6	4
	A8IP69	>tr|A8IP69|A8IP69_MOUSE 14-3-3 protein gamma OS=Mus musculus GN=Ywhag PE=1 SV=1	6	5	5	3
	B2RSC8	>tr|B2RSC8|B2RSC8_MOUSE E3 ubiquitin-protein ligase NEDD4 OS=Mus musculus GN=Nedd4 PE=1 SV=1	8	6	4	1
	B2RX66	>tr|B2RX66|B2RX66_MOUSE MCG124812 OS=Mus musculus GN=Taok1 PE=1 SV=1	6	6	3	4
	Q3U3N2	>tr|Q3U3N2|Q3U3N2_MOUSE Tumor necrosis factor receptor superfamily member 26 OS=Mus musculus GN=Tnfrsf26 PE=1 SV=1	5	4	5	5
	Q3UKF5	>tr|Q3UKF5|Q3UKF5_MOUSE X-prolyl aminopeptidase OS=Mus musculus GN=Xpnpep1 PE=2 SV=1	4	5	5	5
	Q4FJX4	>tr|Q4FJX4|Q4FJX4_MOUSE Csrp1 protein OS=Mus musculus GN=Csrp1 PE=1 SV=1	4	6	4	5
	Q4FZE6	>tr|Q4FZE6|Q4FZE6_MOUSE 40S ribosomal protein S7 OS=Mus musculus GN=Rps7 PE=1 SV=1	5	2	8	4
	Q543C0	>tr|Q543C0|Q543C0_MOUSE TGF-beta receptor type-2 OS=Mus musculus GN=Tgfbr2 PE=2 SV=1	5	6	3	5
	Q5BLK1	>tr|Q5BLK1|Q5BLK1_MOUSE 40S ribosomal protein S6 OS=Mus musculus GN=Rps6 PE=1 SV=1	5	4	5	5
	Q5EBQ6	>tr|Q5EBQ6|Q5EBQ6_MOUSE 60S ribosomal protein L9 OS=Mus musculus GN=Rpl9 PE=1 SV=1	6	5	6	2
	Q62293	>tr|Q62293|Q62293_MOUSE Interferon-gamma-inducible GTPase Ifggb5 protein OS=Mus musculus GN=Tgtp PE=1 SV=1	5	3	6	5
	Q9DCY1	>tr|Q9DCY1|Q9DCY1_MOUSE Peptidyl-prolyl cis-trans isomerase OS=Mus musculus GN=Ppib PE=1 SV=1	4	4	5	6
	P10404	>sp|P10404|ENV1_MOUSE MLV-related proviral Env polyprotein OS=Mus musculus PE=1 SV=3	3	8	2	5
	P11031	>sp|P11031|TCP4_MOUSE Activated RNA polymerase II transcriptional coactivator p15 OS=Mus musculus GN=Sub1 PE=1 SV=3	4	4	5	5
	P16381	>sp|P16381|DDX3L_MOUSE Putative ATP-dependent RNA helicase Pl10 OS=Mus musculus GN=D1Pas1 PE=1 SV=1	6	3	6	3
	P26516	>sp|P26516|PSMD7_MOUSE 26S proteasome non-ATPase regulatory subunit 7 OS=Mus musculus GN=Psmd7 PE=1 SV=2	6	2	6	4
	P26883	>sp|P26883|FKB1A_MOUSE Peptidyl-prolyl cis-trans isomerase FKBP1A OS=Mus musculus GN=Fkbp1a PE=1 SV=2	7	6	3	2
	P50431	>sp|P50431|GLYC_MOUSE Serine hydroxymethyltransferase, cytosolic OS=Mus musculus GN=Shmt1 PE=1 SV=3	3	3	5	7
	P50516	>sp|P50516|VATA_MOUSE V-type proton ATPase catalytic subunit A OS=Mus musculus GN=Atp6v1a PE=1 SV=2	7	3	4	4
	P54728	>sp|P54728|RD23B_MOUSE UV excision repair protein RAD23 homolog B OS=Mus musculus GN=Rad23b PE=1 SV=2	2	5	5	6
	P61021	>sp|P61021|RAB5B_MOUSE Ras-related protein Rab-5B OS=Mus musculus GN=Rab5b PE=1 SV=1	6	4	5	3
	P62827	>sp|P62827|RAN_MOUSE GTP-binding nuclear protein Ran OS=Mus musculus GN=Ran PE=1 SV=3	4	6	5	3
	P70398	>sp|P70398|USP9X_MOUSE Probable ubiquitin carboxyl-terminal hydrolase FAF-X OS=Mus musculus GN=Usp9x PE=1 SV=2	7	4	3	4
	Q01730	>sp|Q01730|RSU1_MOUSE Ras suppressor protein 1 OS=Mus musculus GN=Rsu1 PE=1 SV=3	5	5	4	4
	Q3UDE2	>sp|Q3UDE2|TTL12_MOUSE Tubulin--tyrosine ligase-like protein 12 OS=Mus musculus GN=Ttll12 PE=1 SV=1	6	4	4	4
	Q3UM45	>sp|Q3UM45|PP1R7_MOUSE Protein phosphatase 1 regulatory subunit 7 OS=Mus musculus GN=Ppp1r7 PE=1 SV=2	5	3	7	3
	Q3UPL0	>sp|Q3UPL0|SC31A_MOUSE Protein transport protein Sec31A OS=Mus musculus GN=Sec31a PE=1 SV=2	6	3	7	2
	Q62077	>sp|Q62077|PLCG1_MOUSE 1-phosphatidylinositol 4,5-bisphosphate phosphodiesterase gamma-1 OS=Mus musculus GN=Plcg1 PE=1 SV=2	5	5	4	4
	Q64511	>sp|Q64511|TOP2B_MOUSE DNA topoisomerase 2-beta OS=Mus musculus GN=Top2b PE=1 SV=2	5	3	7	3
	Q6A0D4	>sp|Q6A0D4|RFTN1_MOUSE Raftlin OS=Mus musculus GN=Rftn1 PE=1 SV=4	5	5	3	5
	Q6P9P6	>sp|Q6P9P6|KIF11_MOUSE Kinesin-like protein KIF11 OS=Mus musculus GN=Kif11 PE=1 SV=1	4	5	3	6
	Q8BLR5	>sp|Q8BLR5|PSD4_MOUSE PH and SEC7 domain-containing protein 4 OS=Mus musculus GN=Psd4 PE=1 SV=1	8	2	4	4
	Q8R016	>sp|Q8R016|BLMH_MOUSE Bleomycin hydrolase OS=Mus musculus GN=Blmh PE=1 SV=1	5	5	4	4
	Q8VDJ3	>sp|Q8VDJ3|VIGLN_MOUSE Vigilin OS=Mus musculus GN=Hdlbp PE=1 SV=1	5	3	4	6
	Q9CQD1	>sp|Q9CQD1|RAB5A_MOUSE Ras-related protein Rab-5A OS=Mus musculus GN=Rab5a PE=1 SV=1	7	4	3	4
	Q9CQM9	>sp|Q9CQM9|GLRX3_MOUSE Glutaredoxin-3 OS=Mus musculus GN=Glrx3 PE=1 SV=1	6	4	4	4
	Q9DBH5	>sp|Q9DBH5|LMAN2_MOUSE Vesicular integral-membrane protein VIP36 OS=Mus musculus GN=Lman2 PE=1 SV=2	6	6	2	4
	Q9JIK5	>sp|Q9JIK5|DDX21_MOUSE Nucleolar RNA helicase 2 OS=Mus musculus GN=Ddx21 PE=1 SV=3	4	3	4	7
	Q9JM76	>sp|Q9JM76|ARPC3_MOUSE Actin-related protein 2/3 complex subunit 3 OS=Mus musculus GN=Arpc3 PE=1 SV=3	5	4	5	4
	Q9QXZ0	>sp|Q9QXZ0|MACF1_MOUSE Microtubule-actin cross-linking factor 1 OS=Mus musculus GN=Macf1 PE=1 SV=2	8	4	5	1
	Q9WUA2	>sp|Q9WUA2|SYFB_MOUSE Phenylalanine--tRNA ligase beta subunit OS=Mus musculus GN=Farsb PE=1 SV=2	5	2	5	6
	Q9WV80	>sp|Q9WV80|SNX1_MOUSE Sorting nexin-1 OS=Mus musculus GN=Snx1 PE=1 SV=1	5	5	3	5
	Q9WV91	>sp|Q9WV91|FPRP_MOUSE Prostaglandin F2 receptor negative regulator OS=Mus musculus GN=Ptgfrn PE=1 SV=2	5	9	2	2
	Q9Z1F9	>sp|Q9Z1F9|SAE2_MOUSE SUMO-activating enzyme subunit 2 OS=Mus musculus GN=Uba2 PE=1 SV=1	5	2	3	8
	E9PYG6	>tr|E9PYG6|E9PYG6_MOUSE Protein Rasa1 OS=Mus musculus GN=Rasa1 PE=1 SV=1	8	3	4	3
	G3XA59	>tr|G3XA59|G3XA59_MOUSE MCG51019, isoform CRA_b OS=Mus musculus GN=Lrrc32 PE=1 SV=1	5	8	2	3
	Q3TSZ8	>tr|Q3TSZ8|Q3TSZ8_MOUSE Putative uncharacterized protein OS=Mus musculus GN=Emb PE=2 SV=1	5	3	5	5
	Q540M6	>tr|Q540M6|Q540M6_MOUSE Tumor necrosis factor receptor superfamily member 18 OS=Mus musculus GN=Tnfrsf18 PE=2 SV=1	5	4	4	5
	Q543E3	>tr|Q543E3|Q543E3_MOUSE Suppressor of tumorigenicity 14 protein homolog OS=Mus musculus GN=St14 PE=1 SV=1	4	7	2	5
	Q561N4	>tr|Q561N4|Q561N4_MOUSE MCG1032217 OS=Mus musculus GN=Ube2l3 PE=1 SV=1	4	4	5	5
	Q5BLJ9	>tr|Q5BLJ9|Q5BLJ9_MOUSE 60S ribosomal protein L27 OS=Mus musculus GN=Rpl27 PE=1 SV=1	6	4	6	2
	Q5M9L7	>tr|Q5M9L7|Q5M9L7_MOUSE 40S ribosomal protein S17 OS=Mus musculus GN=Rps17 PE=1 SV=1	6	3	6	3
	Q91WP1	>tr|Q91WP1|Q91WP1_MOUSE Cd155 OS=Mus musculus GN=Pvr PE=2 SV=1	5	4	4	5
	Q9CQ43	>tr|Q9CQ43|Q9CQ43_MOUSE Deoxyuridine triphosphatase OS=Mus musculus GN=Dut PE=1 SV=1	3	6	5	4
	E9Q634	>sp|E9Q634|MYO1E_MOUSE Unconventional myosin-Ie OS=Mus musculus GN=Myo1e PE=1 SV=1	7	4	4	2
	O35904	>sp|O35904|PK3CD_MOUSE Phosphatidylinositol 4,5-bisphosphate 3-kinase catalytic subunit delta isoform OS=Mus musculus GN=Pik3cd PE=1 SV=2	7	4	5	1
	O88783	>sp|O88783|FA5_MOUSE Coagulation factor V OS=Mus musculus GN=F5 PE=1 SV=1	4	3	5	5
	O89103	>sp|O89103|C1QR1_MOUSE Complement component C1q receptor OS=Mus musculus GN=Cd93 PE=1 SV=1	6	2	4	5
	P01027	>sp|P01027|CO3_MOUSE Complement C3 OS=Mus musculus GN=C3 PE=1 SV=3	3	8	4	2
	P09041	>sp|P09041|PGK2_MOUSE Phosphoglycerate kinase 2 OS=Mus musculus GN=Pgk2 PE=1 SV=4	5	5	4	3
	P10639	>sp|P10639|THIO_MOUSE Thioredoxin OS=Mus musculus GN=Txn PE=1 SV=3	6	4	5	2
	P32067	>sp|P32067|LA_MOUSE Lupus La protein homolog OS=Mus musculus GN=Ssb PE=1 SV=1	4	4	6	3
	P46664	>sp|P46664|PURA2_MOUSE Adenylosuccinate synthetase isozyme 2 OS=Mus musculus GN=Adss PE=1 SV=2	3	4	5	5
	P51174	>sp|P51174|ACADL_MOUSE Long-chain specific acyl-CoA dehydrogenase, mitochondrial OS=Mus musculus GN=Acadl PE=1 SV=2	10	2	3	2
	P61089	>sp|P61089|UBE2N_MOUSE Ubiquitin-conjugating enzyme E2 N OS=Mus musculus GN=Ube2n PE=1 SV=1	4	6	4	3
	P63280	>sp|P63280|UBC9_MOUSE SUMO-conjugating enzyme UBC9 OS=Mus musculus GN=Ube2i PE=1 SV=1	4	3	4	6
	Q2TBA3	>sp|Q2TBA3|MALT1_MOUSE Mucosa-associated lymphoid tissue lymphoma translocation protein 1 homolog OS=Mus musculus GN=Malt1 PE=1 SV=2	5	4	6	2
	Q5SUR0	>sp|Q5SUR0|PUR4_MOUSE Phosphoribosylformylglycinamidine synthase OS=Mus musculus GN=Pfas PE=1 SV=1	5	4	4	4
	Q5SWU9	>sp|Q5SWU9|ACACA_MOUSE Acetyl-CoA carboxylase 1 OS=Mus musculus GN=Acaca PE=1 SV=1	5	4	5	3
	Q60928	>sp|Q60928|GGT1_MOUSE Gamma-glutamyltranspeptidase 1 OS=Mus musculus GN=Ggt1 PE=1 SV=1	6	6	3	2
	Q60972	>sp|Q60972|RBBP4_MOUSE Histone-binding protein RBBP4 OS=Mus musculus GN=Rbbp4 PE=1 SV=5	4	6	3	4
	Q64105	>sp|Q64105|SPRE_MOUSE Sepiapterin reductase OS=Mus musculus GN=Spr PE=1 SV=1	5	2	4	6
	Q69ZK0	>sp|Q69ZK0|PREX1_MOUSE Phosphatidylinositol 3,4,5-trisphosphate-dependent Rac exchanger 1 protein OS=Mus musculus GN=Prex1 PE=1 SV=2	6	4	4	3
	Q6NZJ6	>sp|Q6NZJ6|IF4G1_MOUSE Eukaryotic translation initiation factor 4 gamma 1 OS=Mus musculus GN=Eif4g1 PE=1 SV=1	5	5	2	5
	Q6Q899	>sp|Q6Q899|DDX58_MOUSE Probable ATP-dependent RNA helicase DDX58 OS=Mus musculus GN=Ddx58 PE=1 SV=2	5	2	7	3
	Q8K1M6	>sp|Q8K1M6|DNM1L_MOUSE Dynamin-1-like protein OS=Mus musculus GN=Dnm1l PE=1 SV=2	5	2	5	5
	Q99N69	>sp|Q99N69|LPXN_MOUSE Leupaxin OS=Mus musculus GN=Lpxn PE=1 SV=2	4	5	5	3
	Q9CR57	>sp|Q9CR57|RL14_MOUSE 60S ribosomal protein L14 OS=Mus musculus GN=Rpl14 PE=1 SV=3	4	3	5	5
	Q9CXW3	>sp|Q9CXW3|CYBP_MOUSE Calcyclin-binding protein OS=Mus musculus GN=Cacybp PE=1 SV=1	5	3	5	4
	Q9D3G9	>sp|Q9D3G9|RHOH_MOUSE Rho-related GTP-binding protein RhoH OS=Mus musculus GN=Rhoh PE=1 SV=1	4	4	4	5
	Q9D8B3	>sp|Q9D8B3|CHM4B_MOUSE Charged multivesicular body protein 4b OS=Mus musculus GN=Chmp4b PE=1 SV=2	4	5	4	4
	Q9DBL7	>sp|Q9DBL7|COASY_MOUSE Bifunctional coenzyme A synthase OS=Mus musculus GN=Coasy PE=1 SV=2	3	5	4	5
	Q9DCW4	>sp|Q9DCW4|ETFB_MOUSE Electron transfer flavoprotein subunit beta OS=Mus musculus GN=Etfb PE=1 SV=3	6	3	6	2
	Q9JI11	>sp|Q9JI11|STK4_MOUSE Serine/threonine-protein kinase 4 OS=Mus musculus GN=Stk4 PE=1 SV=1	3	3	5	6
	Q9JMH6	>sp|Q9JMH6|TRXR1_MOUSE Thioredoxin reductase 1, cytoplasmic OS=Mus musculus GN=Txnrd1 PE=1 SV=3	4	4	5	4
	Q9QZF2	>sp|Q9QZF2|GPC1_MOUSE Glypican-1 OS=Mus musculus GN=Gpc1 PE=1 SV=1	7	6	2	2
	B2RRX2	>tr|B2RRX2|B2RRX2_MOUSE Serine/threonine-protein phosphatase OS=Mus musculus GN=Ppp3ca PE=2 SV=1	7	3	4	3
	B2RRZ7	>tr|B2RRZ7|B2RRZ7_MOUSE TNFRSF1A-associated via death domain OS=Mus musculus GN=Tradd PE=1 SV=1	8	5		4
	E9QM99	>tr|E9QM99|E9QM99_MOUSE Dedicator of cytokinesis protein 10 OS=Mus musculus GN=Dock10 PE=1 SV=1	5	12
	F8VQ05	>tr|F8VQ05|F8VQ05_MOUSE Protein Fryl OS=Mus musculus GN=Fryl PE=1 SV=1	10	2	3	2
	Q04586	>tr|Q04586|Q04586_MOUSE Env polyprotein OS=Mus musculus GN=Mela PE=2 SV=1	2	7	2	6
	Q149Z9	>tr|Q149Z9|Q149Z9_MOUSE Histone H1.3 OS=Mus musculus GN=Hist1h1d PE=1 SV=1	2	6	5	4
	Q3UYK2	>tr|Q3UYK2|Q3UYK2_MOUSE Presenilin OS=Mus musculus GN=Psen1 PE=2 SV=1	5	6	5	1
	Q497N0	>tr|Q497N0|Q497N0_MOUSE Chaperonin containing Tcp1, subunit 6b (Zeta) OS=Mus musculus GN=Cct6b PE=1 SV=1	4	2	6	5
	Q542F4	>tr|Q542F4|Q542F4_MOUSE DNA helicase OS=Mus musculus GN=Mcm4 PE=1 SV=1	7	2	4	4
	Q544K9	>tr|Q544K9|Q544K9_MOUSE Uridine 5'-monophosphate synthase OS=Mus musculus GN=Umps PE=1 SV=1	5	3	5	4
	Q58EV5	>tr|Q58EV5|Q58EV5_MOUSE High mobility group box 1 OS=Mus musculus GN=Hmgb1 PE=1 SV=1	6	4	4	3
	Q5F283	>tr|Q5F283|Q5F283_MOUSE Phospholipid scramblase 3 OS=Mus musculus GN=Plscr3 PE=1 SV=1	4	5	4	4
	O08992	>sp|O08992|SDCB1_MOUSE Syntenin-1 OS=Mus musculus GN=Sdcbp PE=1 SV=1	5	5	4	2
	O35593	>sp|O35593|PSDE_MOUSE 26S proteasome non-ATPase regulatory subunit 14 OS=Mus musculus GN=Psmd14 PE=1 SV=2	4	3	5	4
	O70133	>sp|O70133|DHX9_MOUSE ATP-dependent RNA helicase A OS=Mus musculus GN=Dhx9 PE=1 SV=2	6	3	5	2
	O70251	>sp|O70251|EF1B_MOUSE Elongation factor 1-beta OS=Mus musculus GN=Eef1b PE=1 SV=5	4	5	4	3
	O88855	>sp|O88855|LT4R1_MOUSE Leukotriene B4 receptor 1 OS=Mus musculus GN=Ltb4r PE=2 SV=1	4	4	3	5
	P08228	>sp|P08228|SODC_MOUSE Superoxide dismutase [Cu-Zn] OS=Mus musculus GN=Sod1 PE=1 SV=2	4	4	4	4
	P16110	>sp|P16110|LEG3_MOUSE Galectin-3 OS=Mus musculus GN=Lgals3 PE=1 SV=3	4	4	5	3
	P21958	>sp|P21958|TAP1_MOUSE Antigen peptide transporter 1 OS=Mus musculus GN=Tap1 PE=1 SV=3	7	2	5	2
	P22892	>sp|P22892|AP1G1_MOUSE AP-1 complex subunit gamma-1 OS=Mus musculus GN=Ap1g1 PE=1 SV=3	7	2	5	2
	P26450	>sp|P26450|P85A_MOUSE Phosphatidylinositol 3-kinase regulatory subunit alpha OS=Mus musculus GN=Pik3r1 PE=1 SV=2	6	3	5	2
	P35585	>sp|P35585|AP1M1_MOUSE AP-1 complex subunit mu-1 OS=Mus musculus GN=Ap1m1 PE=1 SV=3	7	3	5	1
	P47963	>sp|P47963|RL13_MOUSE 60S ribosomal protein L13 OS=Mus musculus GN=Rpl13 PE=1 SV=3	4	2	5	5
	P56480	>sp|P56480|ATPB_MOUSE ATP synthase subunit beta, mitochondrial OS=Mus musculus GN=Atp5b PE=1 SV=2	6	5	1	4
	P57776	>sp|P57776|EF1D_MOUSE Elongation factor 1-delta OS=Mus musculus GN=Eef1d PE=1 SV=3	3	3	6	4
	P59999	>sp|P59999|ARPC4_MOUSE Actin-related protein 2/3 complex subunit 4 OS=Mus musculus GN=Arpc4 PE=1 SV=3	4	6	3	3
	P60904	>sp|P60904|DNJC5_MOUSE DnaJ homolog subfamily C member 5 OS=Mus musculus GN=Dnajc5 PE=1 SV=1	5	5	4	2
	P61750	>sp|P61750|ARF4_MOUSE ADP-ribosylation factor 4 OS=Mus musculus GN=Arf4 PE=1 SV=2	5	4	4	3
	P62852	>sp|P62852|RS25_MOUSE 40S ribosomal protein S25 OS=Mus musculus GN=Rps25 PE=1 SV=1	4	4	4	4
	P63323	>sp|P63323|RS12_MOUSE 40S ribosomal protein S12 OS=Mus musculus GN=Rps12 PE=1 SV=2	5	3	5	3
	P68369	>sp|P68369|TBA1A_MOUSE Tubulin alpha-1A chain OS=Mus musculus GN=Tuba1a PE=1 SV=1	3	4	4	5
	P97855	>sp|P97855|G3BP1_MOUSE Ras GTPase-activating protein-binding protein 1 OS=Mus musculus GN=G3bp1 PE=1 SV=1	5	4	3	4
	Q01405	>sp|Q01405|SC23A_MOUSE Protein transport protein Sec23A OS=Mus musculus GN=Sec23a PE=1 SV=2	5	3	6	2
	Q60676	>sp|Q60676|PPP5_MOUSE Serine/threonine-protein phosphatase 5 OS=Mus musculus GN=Ppp5c PE=1 SV=3	4	3	6	3
	Q62137	>sp|Q62137|JAK3_MOUSE Tyrosine-protein kinase JAK3 OS=Mus musculus GN=Jak3 PE=1 SV=2	7	4	1	4
	Q64337	>sp|Q64337|SQSTM_MOUSE Sequestosome-1 OS=Mus musculus GN=Sqstm1 PE=1 SV=1	3	10	1	2
	Q6P8X1	>sp|Q6P8X1|SNX6_MOUSE Sorting nexin-6 OS=Mus musculus GN=Snx6 PE=1 SV=2	7	3	4	2
	Q6ZQA0	>sp|Q6ZQA0|NBEL2_MOUSE Neurobeachin-like protein 2 OS=Mus musculus GN=Nbeal2 PE=1 SV=2	8	7		1
	Q7TSJ2	>sp|Q7TSJ2|MAP6_MOUSE Microtubule-associated protein 6 OS=Mus musculus GN=Map6 PE=1 SV=2	7	5		4
	Q8BHD7	>sp|Q8BHD7|PTBP3_MOUSE Polypyrimidine tract-binding protein 3 OS=Mus musculus GN=Ptbp3 PE=1 SV=1	6	1	5	4
	Q8BIK4	>sp|Q8BIK4|DOCK9_MOUSE Dedicator of cytokinesis protein 9 OS=Mus musculus GN=Dock9 PE=1 SV=2	5	4	2	5
	Q8BPM0	>sp|Q8BPM0|DAAM1_MOUSE Disheveled-associated activator of morphogenesis 1 OS=Mus musculus GN=Daam1 PE=1 SV=4	6	5	1	4
	Q8CAY6	>sp|Q8CAY6|THIC_MOUSE Acetyl-CoA acetyltransferase, cytosolic OS=Mus musculus GN=Acat2 PE=1 SV=2	5	5	4	2
	Q9CQW1	>sp|Q9CQW1|YKT6_MOUSE Synaptobrevin homolog YKT6 OS=Mus musculus GN=Ykt6 PE=1 SV=1	5	3	4	4
	Q9D1G1	>sp|Q9D1G1|RAB1B_MOUSE Ras-related protein Rab-1B OS=Mus musculus GN=Rab1b PE=1 SV=1	4	6	4	2
	Q9JIW9	>sp|Q9JIW9|RALB_MOUSE Ras-related protein Ral-B OS=Mus musculus GN=Ralb PE=1 SV=1	5	4	3	4
	Q9JJ00	>sp|Q9JJ00|PLS1_MOUSE Phospholipid scramblase 1 OS=Mus musculus GN=Plscr1 PE=1 SV=1	5	4	4	3
	Q9JLF6	>sp|Q9JLF6|TGM1_MOUSE Protein-glutamine gamma-glutamyltransferase K OS=Mus musculus GN=Tgm1 PE=1 SV=2	2	5	4	5
	Q9QYC0	>sp|Q9QYC0|ADDA_MOUSE Alpha-adducin OS=Mus musculus GN=Add1 PE=1 SV=2	5	5	4	2
	Q9QYI3	>sp|Q9QYI3|DNJC7_MOUSE DnaJ homolog subfamily C member 7 OS=Mus musculus GN=Dnajc7 PE=1 SV=2	5	4	3	4
	Q9QZL0	>sp|Q9QZL0|RIPK3_MOUSE Receptor-interacting serine/threonine-protein kinase 3 OS=Mus musculus GN=Ripk3 PE=1 SV=2	3	6	4	3
	Q9R1T2	>sp|Q9R1T2|SAE1_MOUSE SUMO-activating enzyme subunit 1 OS=Mus musculus GN=Sae1 PE=1 SV=1	4	3	4	5
	Q9Z2W0	>sp|Q9Z2W0|DNPEP_MOUSE Aspartyl aminopeptidase OS=Mus musculus GN=Dnpep PE=1 SV=2	4	3	5	4
	B1AVH4	>tr|B1AVH4|B1AVH4_MOUSE Coronin OS=Mus musculus GN=Coro2a PE=1 SV=1	4	4	3	5
	Q1A602	>tr|Q1A602|Q1A602_MOUSE Non-muscle alpha-actinin 4 OS=Mus musculus GN=Actn4 PE=2 SV=1	7		9
	Q3TT94	>tr|Q3TT94|Q3TT94_MOUSE Serine/threonine-protein phosphatase 2A 55 kDa regulatory subunit B OS=Mus musculus GN=Ppp2r2a PE=1 SV=1	4	4	5	3
	Q3TUI1	>tr|Q3TUI1|Q3TUI1_MOUSE Annexin OS=Mus musculus GN=Anxa6 PE=2 SV=1	4	4	5	3
	Q3UNK5	>tr|Q3UNK5|Q3UNK5_MOUSE Transforming growth factor beta-1 OS=Mus musculus GN=Tgfb1 PE=1 SV=1	3	6	3	4
	Q545K4	>tr|Q545K4|Q545K4_MOUSE Eukaryotic translation initiation factor 6 OS=Mus musculus GN=Eif6 PE=1 SV=1	4	3	7	2
	Q545V3	>tr|Q545V3|Q545V3_MOUSE Enolase 2, gamma neuronal, isoform CRA_a OS=Mus musculus GN=Eno2 PE=1 SV=1	4	4	4	4
	Q56A15	>tr|Q56A15|Q56A15_MOUSE Cytochrome c OS=Mus musculus GN=Cycs PE=1 SV=1	6	2	5	3
	Q58EW0	>tr|Q58EW0|Q58EW0_MOUSE 60S ribosomal protein L18 OS=Mus musculus GN=Rpl18 PE=1 SV=1	3	3	5	5
	Q5M9M4	>tr|Q5M9M4|Q5M9M4_MOUSE 40S ribosomal protein S15a OS=Mus musculus GN=Rps15a PE=1 SV=1	4	3	5	4
	Q80ZX0	>tr|Q80ZX0|Q80ZX0_MOUSE Protein Sec24b OS=Mus musculus GN=Sec24b PE=1 SV=1	5	4	4	3
	Q8BRB8	>tr|Q8BRB8|Q8BRB8_MOUSE Putative uncharacterized protein (Fragment) OS=Mus musculus GN=Ahnak PE=2 SV=1	5		9	2
	Q8BU21	>tr|Q8BU21|Q8BU21_MOUSE Glutaminyl-tRNA synthetase, isoform CRA_a OS=Mus musculus GN=Qars PE=2 SV=1	4	2	8	2
	Q9QZ83	>tr|Q9QZ83|Q9QZ83_MOUSE Gamma actin-like protein OS=Mus musculus GN=Actg1 PE=2 SV=1	4	4	4	4
	Q9Z0I7	>tr|Q9Z0I7|Q9Z0I7_MOUSE Protein Slfn1 OS=Mus musculus GN=Slfn1 PE=1 SV=1	7	2	3	4
	O35215	>sp|O35215|DOPD_MOUSE D-dopachrome decarboxylase OS=Mus musculus GN=Ddt PE=1 SV=3	4	4	4	3
	O35841	>sp|O35841|API5_MOUSE Apoptosis inhibitor 5 OS=Mus musculus GN=Api5 PE=1 SV=2	5	2	6	2
	O89051	>sp|O89051|ITM2B_MOUSE Integral membrane protein 2B OS=Mus musculus GN=Itm2b PE=1 SV=1	6	6	1	2
	P18181	>sp|P18181|CD48_MOUSE CD48 antigen OS=Mus musculus GN=Cd48 PE=1 SV=1	4	5	3	3
	P24270	>sp|P24270|CATA_MOUSE Catalase OS=Mus musculus GN=Cat PE=1 SV=4	6	4	3	2
	P26443	>sp|P26443|DHE3_MOUSE Glutamate dehydrogenase 1, mitochondrial OS=Mus musculus GN=Glud1 PE=1 SV=1	6	1	6	2
	P28271	>sp|P28271|ACOC_MOUSE Cytoplasmic aconitate hydratase OS=Mus musculus GN=Aco1 PE=1 SV=3	4	3	6	2
	P31786	>sp|P31786|ACBP_MOUSE Acyl-CoA-binding protein OS=Mus musculus GN=Dbi PE=1 SV=2	4	4	4	3
	P32020	>sp|P32020|NLTP_MOUSE Non-specific lipid-transfer protein OS=Mus musculus GN=Scp2 PE=1 SV=3	6	2	5	2
	P46425	>sp|P46425|GSTP2_MOUSE Glutathione S-transferase P 2 OS=Mus musculus GN=Gstp2 PE=1 SV=2	3	5	3	4
	P58774	>sp|P58774|TPM2_MOUSE Tropomyosin beta chain OS=Mus musculus GN=Tpm2 PE=1 SV=1	3	5	4	3
	P59325	>sp|P59325|IF5_MOUSE Eukaryotic translation initiation factor 5 OS=Mus musculus GN=Eif5 PE=1 SV=1	5	3	3	4
	P70349	>sp|P70349|HINT1_MOUSE Histidine triad nucleotide-binding protein 1 OS=Mus musculus GN=Hint1 PE=1 SV=3	6	4	3	2
	P97822	>sp|P97822|AN32E_MOUSE Acidic leucine-rich nuclear phosphoprotein 32 family member E OS=Mus musculus GN=Anp32e PE=1 SV=2	4	5	4	2
	Q05D44	>sp|Q05D44|IF2P_MOUSE Eukaryotic translation initiation factor 5B OS=Mus musculus GN=Eif5b PE=1 SV=2	5	3	3	4
	Q2NL51	>sp|Q2NL51|GSK3A_MOUSE Glycogen synthase kinase-3 alpha OS=Mus musculus GN=Gsk3a PE=1 SV=2	4	5	2	4
	Q3UUV5	>sp|Q3UUV5|SKAP1_MOUSE Src kinase-associated phosphoprotein 1 OS=Mus musculus GN=Skap1 PE=1 SV=1	5	4	3	3
	Q61735	>sp|Q61735|CD47_MOUSE Leukocyte surface antigen CD47 OS=Mus musculus GN=Cd47 PE=1 SV=2	4	5	3	3
	Q62523	>sp|Q62523|ZYX_MOUSE Zyxin OS=Mus musculus GN=Zyx PE=1 SV=2	3	2	6	4
	Q64433	>sp|Q64433|CH10_MOUSE 10 kDa heat shock protein, mitochondrial OS=Mus musculus GN=Hspe1 PE=1 SV=2	4	4	4	3
	Q6P542	>sp|Q6P542|ABCF1_MOUSE ATP-binding cassette sub-family F member 1 OS=Mus musculus GN=Abcf1 PE=1 SV=1	6	3	5	1
	Q6ZQ08	>sp|Q6ZQ08|CNOT1_MOUSE CCR4-NOT transcription complex subunit 1 OS=Mus musculus GN=Cnot1 PE=1 SV=2	4	2	6	3
	Q8BFR5	>sp|Q8BFR5|EFTU_MOUSE Elongation factor Tu, mitochondrial OS=Mus musculus GN=Tufm PE=1 SV=1	5	1	7	2
	Q8BG55	>sp|Q8BG55|GP171_MOUSE Probable G-protein coupled receptor 171 OS=Mus musculus GN=Gpr171 PE=2 SV=1	4	4	3	4
	Q8BVU0	>sp|Q8BVU0|LRCH3_MOUSE Leucine-rich repeat and calponin homology domain-containing protein 3 OS=Mus musculus GN=Lrch3 PE=1 SV=3	4	5	2	4
	Q8K0V2	>sp|Q8K0V2|DCNL3_MOUSE DCN1-like protein 3 OS=Mus musculus GN=Dcun1d3 PE=2 SV=1	4	3	2	6
	Q8VD58	>sp|Q8VD58|EVI2B_MOUSE Protein EVI2B OS=Mus musculus GN=Evi2b PE=1 SV=1	6	3	2	4
	Q99M31	>sp|Q99M31|HSP7E_MOUSE Heat shock 70 kDa protein 14 OS=Mus musculus GN=Hspa14 PE=1 SV=2	6	2	4	3
	Q99PG2	>sp|Q99PG2|OGFR_MOUSE Opioid growth factor receptor OS=Mus musculus GN=Ogfr PE=1 SV=1	6	5	2	2
	Q9CQT1	>sp|Q9CQT1|MTNA_MOUSE Methylthioribose-1-phosphate isomerase OS=Mus musculus GN=Mri1 PE=1 SV=1	4	3	5	3
	Q9CZ30	>sp|Q9CZ30|OLA1_MOUSE Obg-like ATPase 1 OS=Mus musculus GN=Ola1 PE=1 SV=1	3	3	6	3
	Q9D103	>sp|Q9D103|IFM1_MOUSE Interferon-induced transmembrane protein 1 OS=Mus musculus GN=Ifitm1 PE=2 SV=1	4	4	4	3
	Q9D892	>sp|Q9D892|ITPA_MOUSE Inosine triphosphate pyrophosphatase OS=Mus musculus GN=Itpa PE=1 SV=2	4	4	6	1
	Q9EQ32	>sp|Q9EQ32|BCAP_MOUSE Phosphoinositide 3-kinase adapter protein 1 OS=Mus musculus GN=Pik3ap1 PE=1 SV=1	8	1	4	2
	Q9JHU9	>sp|Q9JHU9|INO1_MOUSE Inositol-3-phosphate synthase 1 OS=Mus musculus GN=Isyna1 PE=1 SV=1	4	5	4	2
	Q9R1P1	>sp|Q9R1P1|PSB3_MOUSE Proteasome subunit beta type-3 OS=Mus musculus GN=Psmb3 PE=1 SV=1	4	2	5	4
	Q9WVL3	>sp|Q9WVL3|S12A7_MOUSE Solute carrier family 12 member 7 OS=Mus musculus GN=Slc12a7 PE=1 SV=1	2	7	3	3
	Q9Z1Z0	>sp|Q9Z1Z0|USO1_MOUSE General vesicular transport factor p115 OS=Mus musculus GN=Uso1 PE=1 SV=2	4	3	4	4
	A2RSB1	>tr|A2RSB1|A2RSB1_MOUSE Nucleosome assembly protein 1-like 4 OS=Mus musculus GN=Nap1l4 PE=1 SV=1	5	2	4	4
	B2RUC7	>tr|B2RUC7|B2RUC7_MOUSE Serine-threonine kinase receptor-associated protein OS=Mus musculus GN=Strap PE=1 SV=1	4	3	5	3
	Q3U9E2	>tr|Q3U9E2|Q3U9E2_MOUSE Proto-oncogene vav OS=Mus musculus GN=Vav1 PE=1 SV=1	6	3	4	2
	Q4FK28	>tr|Q4FK28|Q4FK28_MOUSE Ada protein OS=Mus musculus GN=Ada PE=1 SV=1	3	3	5	4
	Q5M8Q0	>tr|Q5M8Q0|Q5M8Q0_MOUSE Ribosomal protein L15 OS=Mus musculus GN=Rpl15 PE=2 SV=1	5	3	5	2
	Q5M9M0	>tr|Q5M9M0|Q5M9M0_MOUSE 60S ribosomal protein L13a OS=Mus musculus GN=Rpl13a PE=1 SV=1	5	2	6	2
	Q5M9M5	>tr|Q5M9M5|Q5M9M5_MOUSE 60S ribosomal protein L23a OS=Mus musculus GN=Rpl23a PE=1 SV=1	4	3	5	3
	Q5SUR3	>tr|Q5SUR3|Q5SUR3_MOUSE MCG3634, isoform CRA_b OS=Mus musculus GN=Skp1a PE=1 SV=1	4	3	5	3
	Q9ESU7	>tr|Q9ESU7|Q9ESU7_MOUSE Neutral amino acid transporter ASCT2 OS=Mus musculus GN=Slc1a5 PE=1 SV=1	4	4	3	4
	O70591	>sp|O70591|PFD2_MOUSE Prefoldin subunit 2 OS=Mus musculus GN=Pfdn2 PE=1 SV=2	4	3	3	4
	P04627	>sp|P04627|ARAF_MOUSE Serine/threonine-protein kinase A-Raf OS=Mus musculus GN=Araf PE=1 SV=2	5	3	2	4
	P08882	>sp|P08882|GRAC_MOUSE Granzyme C OS=Mus musculus GN=Gzmc PE=1 SV=1	6		6	2
	P0C0A3	>sp|P0C0A3|CHMP6_MOUSE Charged multivesicular body protein 6 OS=Mus musculus GN=Chmp6 PE=1 SV=2	4	6	2	2
	P11352	>sp|P11352|GPX1_MOUSE Glutathione peroxidase 1 OS=Mus musculus GN=Gpx1 PE=1 SV=2	4	4	4	2
	P15261	>sp|P15261|INGR1_MOUSE Interferon gamma receptor 1 OS=Mus musculus GN=Ifngr1 PE=1 SV=3	4	5	1	4
	P22682	>sp|P22682|CBL_MOUSE E3 ubiquitin-protein ligase CBL OS=Mus musculus GN=Cbl PE=1 SV=3	3	4	3	4
	P26645	>sp|P26645|MARCS_MOUSE Myristoylated alanine-rich C-kinase substrate OS=Mus musculus GN=Marcks PE=1 SV=2	5	3	4	2
	P27048	>sp|P27048|RSMB_MOUSE Small nuclear ribonucleoprotein-associated protein B OS=Mus musculus GN=Snrpb PE=1 SV=1	5	3	3	3
	P27546	>sp|P27546|MAP4_MOUSE Microtubule-associated protein 4 OS=Mus musculus GN=Map4 PE=1 SV=3	7	3	3	1
	P58044	>sp|P58044|IDI1_MOUSE Isopentenyl-diphosphate Delta-isomerase 1 OS=Mus musculus GN=Idi1 PE=1 SV=1	3	3	3	5
	P97324	>sp|P97324|G6PD2_MOUSE Glucose-6-phosphate 1-dehydrogenase 2 OS=Mus musculus GN=G6pd2 PE=1 SV=3	6	2	3	3
	P97427	>sp|P97427|DPYL1_MOUSE Dihydropyrimidinase-related protein 1 OS=Mus musculus GN=Crmp1 PE=1 SV=1	6	3	3	2
	Q61207	>sp|Q61207|SAP_MOUSE Prosaposin OS=Mus musculus GN=Psap PE=1 SV=2	6	2	4	2
	Q61823	>sp|Q61823|PDCD4_MOUSE Programmed cell death protein 4 OS=Mus musculus GN=Pdcd4 PE=1 SV=1	4	2	7	1
	Q62348	>sp|Q62348|TSN_MOUSE Translin OS=Mus musculus GN=Tsn PE=1 SV=1	2	4	4	4
	Q62465	>sp|Q62465|VAT1_MOUSE Synaptic vesicle membrane protein VAT-1 homolog OS=Mus musculus GN=Vat1 PE=1 SV=3	4	3	5	2
	Q64261	>sp|Q64261|CDK6_MOUSE Cyclin-dependent kinase 6 OS=Mus musculus GN=Cdk6 PE=1 SV=2	6	3	2	3
	Q6PD03	>sp|Q6PD03|2A5A_MOUSE Serine/threonine-protein phosphatase 2A 56 kDa regulatory subunit alpha isoform OS=Mus musculus GN=Ppp2r5a PE=1 SV=1	4	4	3	3
	Q7TT37	>sp|Q7TT37|ELP1_MOUSE Elongator complex protein 1 OS=Mus musculus GN=Ikbkap PE=1 SV=2	5	2	5	2
	Q8BGU5	>sp|Q8BGU5|CCNY_MOUSE Cyclin-Y OS=Mus musculus GN=Ccny PE=1 SV=1	4	4	4	2
	Q8BHN3	>sp|Q8BHN3|GANAB_MOUSE Neutral alpha-glucosidase AB OS=Mus musculus GN=Ganab PE=1 SV=1	7	1	5	1
	Q8BMA6	>sp|Q8BMA6|SRP68_MOUSE Signal recognition particle subunit SRP68 OS=Mus musculus GN=Srp68 PE=1 SV=2	4	2	5	3
	Q8BVQ5	>sp|Q8BVQ5|PPME1_MOUSE Protein phosphatase methylesterase 1 OS=Mus musculus GN=Ppme1 PE=1 SV=5	4	2	4	4
	Q8CAS9	>sp|Q8CAS9|PARP9_MOUSE Poly [ADP-ribose] polymerase 9 OS=Mus musculus GN=Parp9 PE=1 SV=2	5	3	1	5
	Q8CGK7	>sp|Q8CGK7|GNAL_MOUSE Guanine nucleotide-binding protein G(olf) subunit alpha OS=Mus musculus GN=Gnal PE=1 SV=1	4	3	4	3
	Q8K285	>sp|Q8K285|FCHO1_MOUSE F-BAR domain only protein 1 OS=Mus musculus GN=Fcho1 PE=1 SV=2	7	3	2	2
	Q8K2Z4	>sp|Q8K2Z4|CND1_MOUSE Condensin complex subunit 1 OS=Mus musculus GN=Ncapd2 PE=1 SV=2	4	2	1	7
	Q91VR8	>sp|Q91VR8|BRK1_MOUSE Protein BRICK1 OS=Mus musculus GN=Brk1 PE=1 SV=1	4	3	3	4
	Q91VW3	>sp|Q91VW3|SH3L3_MOUSE SH3 domain-binding glutamic acid-rich-like protein 3 OS=Mus musculus GN=Sh3bgrl3 PE=1 SV=1	4	3	4	3
	Q922H4	>sp|Q922H4|GMPPA_MOUSE Mannose-1-phosphate guanyltransferase alpha OS=Mus musculus GN=Gmppa PE=1 SV=1	3	3	4	4
	Q99020	>sp|Q99020|ROAA_MOUSE Heterogeneous nuclear ribonucleoprotein A/B OS=Mus musculus GN=Hnrnpab PE=1 SV=1	3	2	5	4
	Q99JY3	>sp|Q99JY3|GIMA4_MOUSE GTPase IMAP family member 4 OS=Mus musculus GN=Gimap4 PE=1 SV=1	3	4	5	2
	Q99L88	>sp|Q99L88|SNTB1_MOUSE Beta-1-syntrophin OS=Mus musculus GN=Sntb1 PE=1 SV=4	6	5	2	1
	Q99LE6	>sp|Q99LE6|ABCF2_MOUSE ATP-binding cassette sub-family F member 2 OS=Mus musculus GN=Abcf2 PE=1 SV=1	4	4	2	4
	Q99LP6	>sp|Q99LP6|GRPE1_MOUSE GrpE protein homolog 1, mitochondrial OS=Mus musculus GN=Grpel1 PE=1 SV=1	5	2	5	2
	Q9CX34	>sp|Q9CX34|SGT1_MOUSE Protein SGT1 homolog OS=Mus musculus GN=Sugt1 PE=1 SV=3	5	3	4	2
	Q9CZU6	>sp|Q9CZU6|CISY_MOUSE Citrate synthase, mitochondrial OS=Mus musculus GN=Cs PE=1 SV=1	4	2	5	3
	Q9CZX8	>sp|Q9CZX8|RS19_MOUSE 40S ribosomal protein S19 OS=Mus musculus GN=Rps19 PE=1 SV=3	3	4	4	3
	Q9D8T2	>sp|Q9D8T2|GSDMD_MOUSE Gasdermin-D OS=Mus musculus GN=Gsdmdc1 PE=1 SV=1	3	3	5	3
	Q9D8U8	>sp|Q9D8U8|SNX5_MOUSE Sorting nexin-5 OS=Mus musculus GN=Snx5 PE=1 SV=1	4	3	4	3
	Q9DBS9	>sp|Q9DBS9|OSBL3_MOUSE Oxysterol-binding protein-related protein 3 OS=Mus musculus GN=Osbpl3 PE=1 SV=2	4	3	5	2
	Q9JKX6	>sp|Q9JKX6|NUDT5_MOUSE ADP-sugar pyrophosphatase OS=Mus musculus GN=Nudt5 PE=1 SV=1	5	3	3	3
	Q9QXB9	>sp|Q9QXB9|DRG2_MOUSE Developmentally-regulated GTP-binding protein 2 OS=Mus musculus GN=Drg2 PE=1 SV=1	4	4	3	3
	Q9R190	>sp|Q9R190|MTA2_MOUSE Metastasis-associated protein MTA2 OS=Mus musculus GN=Mta2 PE=1 SV=1	5	2	5	2
	Q3U4T1	>tr|Q3U4T1|Q3U4T1_MOUSE CD3 antigen delta polypeptide OS=Mus musculus GN=Cd3d PE=2 SV=1	4	4	4	2
	Q52L97	>tr|Q52L97|Q52L97_MOUSE Importin subunit alpha OS=Mus musculus GN=Kpna2 PE=1 SV=1	3	4	2	5
	Q543J5	>tr|Q543J5|Q543J5_MOUSE Antithrombin OS=Mus musculus GN=Serpinc1 PE=1 SV=1	1	5	4	4
	Q5M9L0	>tr|Q5M9L0|Q5M9L0_MOUSE Eukaryotic translation initiation factor 3 subunit H OS=Mus musculus GN=Eif3h PE=1 SV=1	3	4	4	3
	Q642L7	>tr|Q642L7|Q642L7_MOUSE MCG13441 OS=Mus musculus GN=Rps27a PE=2 SV=1	3	2	5	4
	Q811L7	>tr|Q811L7|Q811L7_MOUSE Heterogeneous nuclear ribonucleoprotein H OS=Mus musculus GN=Hnrnph1 PE=1 SV=2	3	4	4	3
	Q99L61	>tr|Q99L61|Q99L61_MOUSE Tes protein OS=Mus musculus GN=Tes PE=2 SV=1	3	5	3	3
	Q9Z1M2	>tr|Q9Z1M2|Q9Z1M2_MOUSE Interferon-g induced GTPase OS=Mus musculus GN=Irgm2 PE=1 SV=1	3	6	2	3
	O08915	>sp|O08915|AIP_MOUSE AH receptor-interacting protein OS=Mus musculus GN=Aip PE=1 SV=1	3	3	2	5
	O70469	>sp|O70469|DOK2_MOUSE Docking protein 2 OS=Mus musculus GN=Dok2 PE=1 SV=1	4	2	4	3
	P10711	>sp|P10711|TCEA1_MOUSE Transcription elongation factor A protein 1 OS=Mus musculus GN=Tcea1 PE=1 SV=2	4	2	4	3
	P11157	>sp|P11157|RIR2_MOUSE Ribonucleoside-diphosphate reductase subunit M2 OS=Mus musculus GN=Rrm2 PE=1 SV=1	3	4	3	3
	P11688	>sp|P11688|ITA5_MOUSE Integrin alpha-5 OS=Mus musculus GN=Itga5 PE=1 SV=3	4	4	2	3
	P14576	>sp|P14576|SRP54_MOUSE Signal recognition particle 54 kDa protein OS=Mus musculus GN=Srp54 PE=1 SV=2	5	1	3	4
	P21279	>sp|P21279|GNAQ_MOUSE Guanine nucleotide-binding protein G(q) subunit alpha OS=Mus musculus GN=Gnaq PE=1 SV=4	2	3	4	4
	P23198	>sp|P23198|CBX3_MOUSE Chromobox protein homolog 3 OS=Mus musculus GN=Cbx3 PE=1 SV=2	3	3	4	3
	P47968	>sp|P47968|RPIA_MOUSE Ribose-5-phosphate isomerase OS=Mus musculus GN=Rpia PE=1 SV=2	5	1	4	3
	P53811	>sp|P53811|PIPNB_MOUSE Phosphatidylinositol transfer protein beta isoform OS=Mus musculus GN=Pitpnb PE=1 SV=2	3	5	2	3
	P54071	>sp|P54071|IDHP_MOUSE Isocitrate dehydrogenase [NADP], mitochondrial OS=Mus musculus GN=Idh2 PE=1 SV=3	2	2	7	2
	P58069	>sp|P58069|RASA2_MOUSE Ras GTPase-activating protein 2 OS=Mus musculus GN=Rasa2 PE=1 SV=2	3	4	2	4
	P61082	>sp|P61082|UBC12_MOUSE NEDD8-conjugating enzyme Ubc12 OS=Mus musculus GN=Ube2m PE=1 SV=1	4	3	3	3
	P62320	>sp|P62320|SMD3_MOUSE Small nuclear ribonucleoprotein Sm D3 OS=Mus musculus GN=Snrpd3 PE=1 SV=1	3	4	4	2
	P62911	>sp|P62911|RL32_MOUSE 60S ribosomal protein L32 OS=Mus musculus GN=Rpl32 PE=1 SV=2	4	2	4	3
	P70670	>sp|P70670|NACAM_MOUSE Nascent polypeptide-associated complex subunit alpha, muscle-specific form OS=Mus musculus GN=Naca PE=1 SV=2	3	3	3	4
	P97352	>sp|P97352|S10AD_MOUSE Protein S100-A13 OS=Mus musculus GN=S100a13 PE=1 SV=1	4	2	3	4
	Q02819	>sp|Q02819|NUCB1_MOUSE Nucleobindin-1 OS=Mus musculus GN=Nucb1 PE=1 SV=2	4	3	3	3
	Q3UYC0	>sp|Q3UYC0|PPM1H_MOUSE Protein phosphatase 1H OS=Mus musculus GN=Ppm1h PE=1 SV=1	4	2	3	4
	Q61003	>sp|Q61003|CD6_MOUSE T-cell differentiation antigen CD6 OS=Mus musculus GN=Cd6 PE=1 SV=2	3	5	4	1
	Q6GQT1	>sp|Q6GQT1|A2MG_MOUSE Alpha-2-macroglobulin-P OS=Mus musculus GN=A2m PE=2 SV=2	3	3	4	3
	Q6P5F6	>sp|Q6P5F6|S39AA_MOUSE Zinc transporter ZIP10 OS=Mus musculus GN=Slc39a10 PE=1 SV=1	3	3	3	4
	Q812A2	>sp|Q812A2|SRGP3_MOUSE SLIT-ROBO Rho GTPase-activating protein 3 OS=Mus musculus GN=Srgap3 PE=1 SV=1	8	4	1
	Q8BFY6	>sp|Q8BFY6|PEF1_MOUSE Peflin OS=Mus musculus GN=Pef1 PE=1 SV=1	4	4	3	2
	Q8BG48	>sp|Q8BG48|ST17B_MOUSE Serine/threonine-protein kinase 17B OS=Mus musculus GN=Stk17b PE=1 SV=1	5	3	3	2
	Q8BGD9	>sp|Q8BGD9|IF4B_MOUSE Eukaryotic translation initiation factor 4B OS=Mus musculus GN=Eif4b PE=1 SV=1	2	3	2	6
	Q8BYW1	>sp|Q8BYW1|RHG25_MOUSE Rho GTPase-activating protein 25 OS=Mus musculus GN=Arhgap25 PE=1 SV=2	3	4	4	2
	Q8C863	>sp|Q8C863|ITCH_MOUSE E3 ubiquitin-protein ligase Itchy OS=Mus musculus GN=Itch PE=1 SV=2	4	8		1
	Q8R3P2	>sp|Q8R3P2|DTX2_MOUSE Probable E3 ubiquitin-protein ligase DTX2 OS=Mus musculus GN=Dtx2 PE=1 SV=2	3	7		3
	Q8VDW0	>sp|Q8VDW0|DX39A_MOUSE ATP-dependent RNA helicase DDX39A OS=Mus musculus GN=Ddx39a PE=1 SV=1	4		6	3
	Q99M51	>sp|Q99M51|NCK1_MOUSE Cytoplasmic protein NCK1 OS=Mus musculus GN=Nck1 PE=1 SV=1	4	4	2	3
	Q99P72	>sp|Q99P72|RTN4_MOUSE Reticulon-4 OS=Mus musculus GN=Rtn4 PE=1 SV=2	5	2	4	2
	Q9CX56	>sp|Q9CX56|PSMD8_MOUSE 26S proteasome non-ATPase regulatory subunit 8 OS=Mus musculus GN=Psmd8 PE=1 SV=2	5	2	5	1
	Q9CY58	>sp|Q9CY58|PAIRB_MOUSE Plasminogen activator inhibitor 1 RNA-binding protein OS=Mus musculus GN=Serbp1 PE=1 SV=2	2	3	3	5
	Q9D2R0	>sp|Q9D2R0|AACS_MOUSE Acetoacetyl-CoA synthetase OS=Mus musculus GN=Aacs PE=1 SV=1	6	2	2	3
	Q9DCH4	>sp|Q9DCH4|EIF3F_MOUSE Eukaryotic translation initiation factor 3 subunit F OS=Mus musculus GN=Eif3f PE=1 SV=2	3	2	4	4
	Q9EPK2	>sp|Q9EPK2|XRP2_MOUSE Protein XRP2 OS=Mus musculus GN=Rp2 PE=1 SV=3	3	5	3	2
	Q9ERS5	>sp|Q9ERS5|PKHA2_MOUSE Pleckstrin homology domain-containing family A member 2 OS=Mus musculus GN=Plekha2 PE=1 SV=1	4	4	2	3
	Q9EST5	>sp|Q9EST5|AN32B_MOUSE Acidic leucine-rich nuclear phosphoprotein 32 family member B OS=Mus musculus GN=Anp32b PE=1 SV=1	3	3	4	3
	Q9JMA1	>sp|Q9JMA1|UBP14_MOUSE Ubiquitin carboxyl-terminal hydrolase 14 OS=Mus musculus GN=Usp14 PE=1 SV=3	3	2	4	4
	Q9QYB5	>sp|Q9QYB5|ADDG_MOUSE Gamma-adducin OS=Mus musculus GN=Add3 PE=1 SV=2	4	2	5	2
	Q9WUU8	>sp|Q9WUU8|TNIP1_MOUSE TNFAIP3-interacting protein 1 OS=Mus musculus GN=Tnip1 PE=1 SV=1	2	8		3
	Q9Z1R2	>sp|Q9Z1R2|BAG6_MOUSE Large proline-rich protein BAG6 OS=Mus musculus GN=Bag6 PE=1 SV=1	5	3	1	4
	B7ZMZ7	>tr|B7ZMZ7|B7ZMZ7_MOUSE Dip2c protein OS=Mus musculus GN=Dip2c PE=1 SV=1	4	7	1	1
	E9Q0Y4	>tr|E9Q0Y4|E9Q0Y4_MOUSE Signal-induced proliferation-associated protein 1 OS=Mus musculus GN=Sipa1 PE=1 SV=1	2	4	3	4
	Q3TKC5	>tr|Q3TKC5|Q3TKC5_MOUSE Putative uncharacterized protein (Fragment) OS=Mus musculus GN=Ppat PE=2 SV=1	3	2	6	2
	Q3TPZ5	>tr|Q3TPZ5|Q3TPZ5_MOUSE Dynactin 2 OS=Mus musculus GN=Dctn2 PE=1 SV=1	3	4	4	2
	Q3UBU9	>tr|Q3UBU9|Q3UBU9_MOUSE Peptidyl-prolyl cis-trans isomerase OS=Mus musculus GN=Fkbp3 PE=1 SV=1	4	3	4	2
	Q3ULL5	>tr|Q3ULL5|Q3ULL5_MOUSE Eif2s2 protein OS=Mus musculus GN=Eif2s2 PE=1 SV=1	3	2	4	4
	Q4VAI2	>tr|Q4VAI2|Q4VAI2_MOUSE Acid phosphatase 1, soluble OS=Mus musculus GN=Acp1 PE=2 SV=1	3	4	3	3
	Q4VBX4	>tr|Q4VBX4|Q4VBX4_MOUSE MCG127675 OS=Mus musculus GN=Ube2v2 PE=2 SV=1	5	3	4	1
	Q545B6	>tr|Q545B6|Q545B6_MOUSE MCG12955, isoform CRA_a OS=Mus musculus GN=Stmn1 PE=1 SV=1	1	4	4	4
	Q5BLK2	>tr|Q5BLK2|Q5BLK2_MOUSE 40S ribosomal protein S20 OS=Mus musculus GN=Rps20 PE=1 SV=1	3	3	3	4
	Q5M9M7	>tr|Q5M9M7|Q5M9M7_MOUSE 40S ribosomal protein S24 OS=Mus musculus GN=Rps24 PE=2 SV=1	3	3	4	3
	Q9DCE9	>tr|Q9DCE9|Q9DCE9_MOUSE Protein Igtp OS=Mus musculus GN=Igtp PE=1 SV=1	4	2	4	3
	O09131	>sp|O09131|GSTO1_MOUSE Glutathione S-transferase omega-1 OS=Mus musculus GN=Gsto1 PE=1 SV=2	4	2	3	3
	O35295	>sp|O35295|PURB_MOUSE Transcriptional activator protein Pur-beta OS=Mus musculus GN=Purb PE=1 SV=3	5	1	4	2
	O35309	>sp|O35309|NMI_MOUSE N-myc-interactor OS=Mus musculus GN=Nmi PE=1 SV=1	4	4	4
	O35955	>sp|O35955|PSB10_MOUSE Proteasome subunit beta type-10 OS=Mus musculus GN=Psmb10 PE=1 SV=1	5	3	2	2
	O70194	>sp|O70194|EIF3D_MOUSE Eukaryotic translation initiation factor 3 subunit D OS=Mus musculus GN=Eif3d PE=1 SV=2	4	3	3	2
	O70325	>sp|O70325|GPX41_MOUSE Phospholipid hydroperoxide glutathione peroxidase, mitochondrial OS=Mus musculus GN=Gpx4 PE=1 SV=4	3	3	2	4
	O88543	>sp|O88543|CSN3_MOUSE COP9 signalosome complex subunit 3 OS=Mus musculus GN=Cops3 PE=1 SV=3	3	3	4	2
	O88890	>sp|O88890|SH21A_MOUSE SH2 domain-containing protein 1A OS=Mus musculus GN=Sh2d1a PE=1 SV=1	3	3	3	3
	P01887	>sp|P01887|B2MG_MOUSE Beta-2-microglobulin OS=Mus musculus GN=B2m PE=1 SV=2	3	2	4	3
	P02535	>sp|P02535|K1C10_MOUSE Keratin, type I cytoskeletal 10 OS=Mus musculus GN=Krt10 PE=1 SV=3	3	4	4	1
	P0CW03	>sp|P0CW03|LY6C2_MOUSE Lymphocyte antigen 6C2 OS=Mus musculus GN=Ly6c2 PE=1 SV=1	3	3	3	3
	P23298	>sp|P23298|KPCL_MOUSE Protein kinase C eta type OS=Mus musculus GN=Prkch PE=1 SV=2	3	4	2	3
	P24668	>sp|P24668|MPRD_MOUSE Cation-dependent mannose-6-phosphate receptor OS=Mus musculus GN=M6pr PE=1 SV=1	3	2	4	3
	P31230	>sp|P31230|AIMP1_MOUSE Aminoacyl tRNA synthase complex-interacting multifunctional protein 1 OS=Mus musculus GN=Aimp1 PE=1 SV=2	2	2	6	2
	P37913	>sp|P37913|DNLI1_MOUSE DNA ligase 1 OS=Mus musculus GN=Lig1 PE=1 SV=2	3	2	2	5
	P40240	>sp|P40240|CD9_MOUSE CD9 antigen OS=Mus musculus GN=Cd9 PE=1 SV=2	3	4	3	2
	P49312	>sp|P49312|ROA1_MOUSE Heterogeneous nuclear ribonucleoprotein A1 OS=Mus musculus GN=Hnrnpa1 PE=1 SV=2	1	3	6	2
	P51885	>sp|P51885|LUM_MOUSE Lumican OS=Mus musculus GN=Lum PE=1 SV=2	3	4	3	2
	P62748	>sp|P62748|HPCL1_MOUSE Hippocalcin-like protein 1 OS=Mus musculus GN=Hpcal1 PE=1 SV=2	3	2	5	2
	Q00PI9	>sp|Q00PI9|HNRL2_MOUSE Heterogeneous nuclear ribonucleoprotein U-like protein 2 OS=Mus musculus GN=Hnrnpul2 PE=1 SV=2	4	2	3	3
	Q3B7Z2	>sp|Q3B7Z2|OSBP1_MOUSE Oxysterol-binding protein 1 OS=Mus musculus GN=Osbp PE=1 SV=3	6	1	3	2
	Q3THK7	>sp|Q3THK7|GUAA_MOUSE GMP synthase [glutamine-hydrolyzing] OS=Mus musculus GN=Gmps PE=1 SV=2	3	1	3	5
	Q3U1V6	>sp|Q3U1V6|UEVLD_MOUSE Ubiquitin-conjugating enzyme E2 variant 3 OS=Mus musculus GN=Uevld PE=1 SV=1	3	6	1	2
	Q3UEB3	>sp|Q3UEB3|PUF60_MOUSE Poly(U)-binding-splicing factor PUF60 OS=Mus musculus GN=Puf60 PE=1 SV=2	3	4	3	2
	Q3UFK8	>sp|Q3UFK8|FRMD8_MOUSE FERM domain-containing protein 8 OS=Mus musculus GN=Frmd8 PE=1 SV=2	3	3	2	4
	Q3UIR3	>sp|Q3UIR3|DTX3L_MOUSE E3 ubiquitin-protein ligase DTX3L OS=Mus musculus GN=Dtx3l PE=1 SV=1	3	4	3	2
	Q501J6	>sp|Q501J6|DDX17_MOUSE Probable ATP-dependent RNA helicase DDX17 OS=Mus musculus GN=Ddx17 PE=1 SV=1	2	2	5	3
	Q505F5	>sp|Q505F5|LRC47_MOUSE Leucine-rich repeat-containing protein 47 OS=Mus musculus GN=Lrrc47 PE=1 SV=1	3	1	5	3
	Q5FWK3	>sp|Q5FWK3|RHG01_MOUSE Rho GTPase-activating protein 1 OS=Mus musculus GN=Arhgap1 PE=1 SV=1	4	3	3	2
	Q61151	>sp|Q61151|2A5E_MOUSE Serine/threonine-protein phosphatase 2A 56 kDa regulatory subunit epsilon isoform OS=Mus musculus GN=Ppp2r5e PE=1 SV=3	4	3	3	2
	Q61191	>sp|Q61191|HCFC1_MOUSE Host cell factor 1 OS=Mus musculus GN=Hcfc1 PE=1 SV=2	4	1	5	2
	Q61470	>sp|Q61470|CD37_MOUSE Leukocyte antigen CD37 OS=Mus musculus GN=Cd37 PE=1 SV=1	4	4	2	2
	Q61655	>sp|Q61655|DD19A_MOUSE ATP-dependent RNA helicase DDX19A OS=Mus musculus GN=Ddx19a PE=1 SV=2	5	2	1	4
	Q6V595	>sp|Q6V595|KLHL6_MOUSE Kelch-like protein 6 OS=Mus musculus GN=Klhl6 PE=2 SV=2		10		2
	Q80TV8	>sp|Q80TV8|CLAP1_MOUSE CLIP-associating protein 1 OS=Mus musculus GN=Clasp1 PE=1 SV=2	3	3	4	2
	Q8BJU0	>sp|Q8BJU0|SGTA_MOUSE Small glutamine-rich tetratricopeptide repeat-containing protein alpha OS=Mus musculus GN=Sgta PE=1 SV=2	4	1	4	3
	Q8BJW6	>sp|Q8BJW6|EIF2A_MOUSE Eukaryotic translation initiation factor 2A OS=Mus musculus GN=Eif2a PE=1 SV=2	5	2	3	2
	Q8BRF7	>sp|Q8BRF7|SCFD1_MOUSE Sec1 family domain-containing protein 1 OS=Mus musculus GN=Scfd1 PE=1 SV=1	5	2	4	1
	Q8C145	>sp|Q8C145|S39A6_MOUSE Zinc transporter ZIP6 OS=Mus musculus GN=Slc39a6 PE=1 SV=1	1	6	2	3
	Q8CFB4	>sp|Q8CFB4|GBP5_MOUSE Guanylate-binding protein 5 OS=Mus musculus GN=Gbp5 PE=1 SV=2	4	3	2	3
	Q8R1Q8	>sp|Q8R1Q8|DC1L1_MOUSE Cytoplasmic dynein 1 light intermediate chain 1 OS=Mus musculus GN=Dync1li1 PE=1 SV=1	4	2	3	3
	Q8R323	>sp|Q8R323|RFC3_MOUSE Replication factor C subunit 3 OS=Mus musculus GN=Rfc3 PE=1 SV=1	3	3	2	4
	Q91W53	>sp|Q91W53|GOGA7_MOUSE Golgin subfamily A member 7 OS=Mus musculus GN=Golga7 PE=1 SV=1	3	2	4	3
	Q91WN1	>sp|Q91WN1|DNJC9_MOUSE DnaJ homolog subfamily C member 9 OS=Mus musculus GN=Dnajc9 PE=1 SV=2	4	4	2	2
	Q922Q8	>sp|Q922Q8|LRC59_MOUSE Leucine-rich repeat-containing protein 59 OS=Mus musculus GN=Lrrc59 PE=1 SV=1	6	1	3	2
	Q923T9	>sp|Q923T9|KCC2G_MOUSE Calcium/calmodulin-dependent protein kinase type II subunit gamma OS=Mus musculus GN=Camk2g PE=1 SV=1	4	3	1	4
	Q924C1	>sp|Q924C1|XPO5_MOUSE Exportin-5 OS=Mus musculus GN=Xpo5 PE=1 SV=1	6		2	4
	Q99J09	>sp|Q99J09|MEP50_MOUSE Methylosome protein 50 OS=Mus musculus GN=Wdr77 PE=1 SV=1	5	2	3	2
	Q99K51	>sp|Q99K51|PLST_MOUSE Plastin-3 OS=Mus musculus GN=Pls3 PE=1 SV=3	2	3	4	3
	Q99LD4	>sp|Q99LD4|CSN1_MOUSE COP9 signalosome complex subunit 1 OS=Mus musculus GN=Gps1 PE=1 SV=1	3	2	5	2
	Q99MR6	>sp|Q99MR6|SRRT_MOUSE Serrate RNA effector molecule homolog OS=Mus musculus GN=Srrt PE=1 SV=1	2	2	5	3
	Q99MS7	>sp|Q99MS7|EH1L1_MOUSE EH domain-binding protein 1-like protein 1 OS=Mus musculus GN=Ehbp1l1 PE=1 SV=1	6	4		2
	Q9CQE8	>sp|Q9CQE8|CN166_MOUSE UPF0568 protein C14orf166 homolog OS=Mus musculus PE=1 SV=1	3	4	4	1
	Q9CQX5	>sp|Q9CQX5|CLDN1_MOUSE Claudin domain-containing protein 1 OS=Mus musculus GN=Cldnd1 PE=1 SV=1	4	4	2	2
	Q9CWZ7	>sp|Q9CWZ7|SNAG_MOUSE Gamma-soluble NSF attachment protein OS=Mus musculus GN=Napg PE=1 SV=1	2	4	3	3
	Q9QZE5	>sp|Q9QZE5|COPG1_MOUSE Coatomer subunit gamma-1 OS=Mus musculus GN=Copg1 PE=1 SV=1	5	2	4	1
	Q9R0P5	>sp|Q9R0P5|DEST_MOUSE Destrin OS=Mus musculus GN=Dstn PE=1 SV=3	3	3	2	4
	Q9WTP6	>sp|Q9WTP6|KAD2_MOUSE Adenylate kinase 2, mitochondrial OS=Mus musculus GN=Ak2 PE=1 SV=5	3	1	6	2
	Q9WUL7	>sp|Q9WUL7|ARL3_MOUSE ADP-ribosylation factor-like protein 3 OS=Mus musculus GN=Arl3 PE=1 SV=1	4	3	4	1
	Q9WUT3	>sp|Q9WUT3|KS6A2_MOUSE Ribosomal protein S6 kinase alpha-2 OS=Mus musculus GN=Rps6ka2 PE=1 SV=1	4	5	1	2
	G3X987	>tr|G3X987|G3X987_MOUSE GTPase, IMAP family member 9, isoform CRA_a OS=Mus musculus GN=Gimap9 PE=1 SV=1	3	3	3	3
	Q0PD49	>tr|Q0PD49|Q0PD49_MOUSE RAB8B, member RAS oncogene family OS=Mus musculus GN=Rab8b PE=1 SV=1	3	3	2	4
	Q14AI7	>tr|Q14AI7|Q14AI7_MOUSE COP9 (Constitutive photomorphogenic) homolog, subunit 4 (Arabidopsis thaliana) OS=Mus musculus GN=Cops4 PE=1 SV=1	3	3	4	2
	Q1HL32	>tr|Q1HL32|Q1HL32_MOUSE Structural maintenance of chromosomes protein OS=Mus musculus GN=Smc3 PE=1 SV=1	4	1	4	3
	Q3TB85	>tr|Q3TB85|Q3TB85_MOUSE Putative uncharacterized protein OS=Mus musculus GN=Itgal PE=2 SV=1	3	3	2	4
	Q3TG75	>tr|Q3TG75|Q3TG75_MOUSE Ornithine aminotransferase, isoform CRA_b OS=Mus musculus GN=Oat PE=1 SV=1	7		5
	Q3UIG0	>tr|Q3UIG0|Q3UIG0_MOUSE Eukaryotic translation initiation factor 3 subunit E OS=Mus musculus GN=Eif3e PE=1 SV=1	3	2	5	2
	Q4FJQ6	>tr|Q4FJQ6|Q4FJQ6_MOUSE Serine (Or cysteine) peptidase inhibitor, clade B, member 6a, isoform CRA_a OS=Mus musculus GN=Serpinb6a PE=1 SV=1	8		3	1
	Q540E6	>tr|Q540E6|Q540E6_MOUSE GTP-binding protein Rheb OS=Mus musculus GN=Rheb PE=1 SV=1	4	2	3	3
	Q542J3	>tr|Q542J3|Q542J3_MOUSE Protein tyrosine phosphatase receptor type C-associated protein OS=Mus musculus GN=Ptprcap PE=1 SV=1	4	4	1	3
	Q8K0E2	>tr|Q8K0E2|Q8K0E2_MOUSE Exocyst complex component 3 OS=Mus musculus GN=Exoc3 PE=1 SV=1	4	3	2	3
	Q8QZW8	>tr|Q8QZW8|Q8QZW8_MOUSE Protein Arhgap9 OS=Mus musculus GN=Arhgap9 PE=1 SV=2	3	5	2	2
	A2AN08	>sp|A2AN08|UBR4_MOUSE E3 ubiquitin-protein ligase UBR4 OS=Mus musculus GN=Ubr4 PE=1 SV=1	4	3	2	2
	O08539	>sp|O08539|BIN1_MOUSE Myc box-dependent-interacting protein 1 OS=Mus musculus GN=Bin1 PE=1 SV=1	3	2	4	2
	O88673	>sp|O88673|DGKA_MOUSE Diacylglycerol kinase alpha OS=Mus musculus GN=Dgka PE=1 SV=2	4	3	3	1
	P08030	>sp|P08030|APT_MOUSE Adenine phosphoribosyltransferase OS=Mus musculus GN=Aprt PE=1 SV=2	3	3	3	2
	P09793	>sp|P09793|CTLA4_MOUSE Cytotoxic T-lymphocyte protein 4 OS=Mus musculus GN=Ctla4 PE=1 SV=1	3	4	1	3
	P14426	>sp|P14426|HA13_MOUSE H-2 class I histocompatibility antigen, D-K alpha chain OS=Mus musculus GN=H2-D1 PE=1 SV=1	3	4	2	2
	P18337	>sp|P18337|LYAM1_MOUSE L-selectin OS=Mus musculus GN=Sell PE=1 SV=1	3	5	2	1
	P20334	>sp|P20334|TNR9_MOUSE Tumor necrosis factor receptor superfamily member 9 OS=Mus musculus GN=Tnfrsf9 PE=1 SV=1	3	3	3	2
	P23506	>sp|P23506|PIMT_MOUSE Protein-L-isoaspartate(D-aspartate) O-methyltransferase OS=Mus musculus GN=Pcmt1 PE=1 SV=3	3	3	4	1
	P28660	>sp|P28660|NCKP1_MOUSE Nck-associated protein 1 OS=Mus musculus GN=Nckap1 PE=1 SV=2	4	2	2	3
	P29352	>sp|P29352|PTN22_MOUSE Tyrosine-protein phosphatase non-receptor type 22 OS=Mus musculus GN=Ptpn22 PE=1 SV=1	4	5		2
	P35330	>sp|P35330|ICAM2_MOUSE Intercellular adhesion molecule 2 OS=Mus musculus GN=Icam2 PE=1 SV=1	2	4	2	3
	P35441	>sp|P35441|TSP1_MOUSE Thrombospondin-1 OS=Mus musculus GN=Thbs1 PE=1 SV=1	2	3	6
	P35951	>sp|P35951|LDLR_MOUSE Low-density lipoprotein receptor OS=Mus musculus GN=Ldlr PE=1 SV=2	3	4	1	3
	P36552	>sp|P36552|HEM6_MOUSE Oxygen-dependent coproporphyrinogen-III oxidase, mitochondrial OS=Mus musculus GN=Cpox PE=1 SV=2	2	2	6	1
	P51859	>sp|P51859|HDGF_MOUSE Hepatoma-derived growth factor OS=Mus musculus GN=Hdgf PE=1 SV=2	2	1	4	4
	P54775	>sp|P54775|PRS6B_MOUSE 26S protease regulatory subunit 6B OS=Mus musculus GN=Psmc4 PE=1 SV=2	4	2	4	1
	P56528	>sp|P56528|CD38_MOUSE ADP-ribosyl cyclase/cyclic ADP-ribose hydrolase 1 OS=Mus musculus GN=Cd38 PE=1 SV=2	4	3	2	2
	P62869	>sp|P62869|ELOB_MOUSE Transcription elongation factor B polypeptide 2 OS=Mus musculus GN=Tceb2 PE=1 SV=1	2	3	4	2
	P70336	>sp|P70336|ROCK2_MOUSE Rho-associated protein kinase 2 OS=Mus musculus GN=Rock2 PE=1 SV=1	3	3	4	1
	P83741	>sp|P83741|WNK1_MOUSE Serine/threonine-protein kinase WNK1 OS=Mus musculus GN=Wnk1 PE=1 SV=2	4	2	3	2
	P97461	>sp|P97461|RS5_MOUSE 40S ribosomal protein S5 OS=Mus musculus GN=Rps5 PE=1 SV=3	3	2	3	3
	Q61166	>sp|Q61166|MARE1_MOUSE Microtubule-associated protein RP/EB family member 1 OS=Mus musculus GN=Mapre1 PE=1 SV=3	4	2	4	1
	Q61543	>sp|Q61543|GSLG1_MOUSE Golgi apparatus protein 1 OS=Mus musculus GN=Glg1 PE=1 SV=1	4	1	3	3
	Q6DFW4	>sp|Q6DFW4|NOP58_MOUSE Nucleolar protein 58 OS=Mus musculus GN=Nop58 PE=1 SV=1	4		3	4
	Q6KAU4	>sp|Q6KAU4|MB12B_MOUSE Multivesicular body subunit 12B OS=Mus musculus GN=Mvb12b PE=1 SV=2	4	3		4
	Q6P5E4	>sp|Q6P5E4|UGGG1_MOUSE UDP-glucose:glycoprotein glucosyltransferase 1 OS=Mus musculus GN=Uggt1 PE=1 SV=4	8		2	1
	Q6PDG5	>sp|Q6PDG5|SMRC2_MOUSE SWI/SNF complex subunit SMARCC2 OS=Mus musculus GN=Smarcc2 PE=1 SV=2	4	2	4	1
	Q6ZWV7	>sp|Q6ZWV7|RL35_MOUSE 60S ribosomal protein L35 OS=Mus musculus GN=Rpl35 PE=1 SV=1	4	2	3	2
	Q7M6Y3	>sp|Q7M6Y3|PICAL_MOUSE Phosphatidylinositol-binding clathrin assembly protein OS=Mus musculus GN=Picalm PE=1 SV=1	3	4	2	2
	Q7TMY8	>sp|Q7TMY8|HUWE1_MOUSE E3 ubiquitin-protein ligase HUWE1 OS=Mus musculus GN=Huwe1 PE=1 SV=5	5	1	3	2
	Q8BGK6	>sp|Q8BGK6|YLAT2_MOUSE Y+L amino acid transporter 2 OS=Mus musculus GN=Slc7a6 PE=1 SV=1	2	4	3	2
	Q8BVE3	>sp|Q8BVE3|VATH_MOUSE V-type proton ATPase subunit H OS=Mus musculus GN=Atp6v1h PE=1 SV=1	3	4	2	2
	Q8C052	>sp|Q8C052|MAP1S_MOUSE Microtubule-associated protein 1S OS=Mus musculus GN=Map1s PE=1 SV=2	2	1	4	4
	Q8C0E2	>sp|Q8C0E2|VP26B_MOUSE Vacuolar protein sorting-associated protein 26B OS=Mus musculus GN=Vps26b PE=1 SV=1	4	3	3	1
	Q8CFI0	>sp|Q8CFI0|NED4L_MOUSE E3 ubiquitin-protein ligase NEDD4-like OS=Mus musculus GN=Nedd4l PE=1 SV=2	4	5	1	1
	Q8CGA3	>sp|Q8CGA3|LAT4_MOUSE Large neutral amino acids transporter small subunit 4 OS=Mus musculus GN=Slc43a2 PE=1 SV=1	3	4	3	1
	Q8JZK9	>sp|Q8JZK9|HMCS1_MOUSE Hydroxymethylglutaryl-CoA synthase, cytoplasmic OS=Mus musculus GN=Hmgcs1 PE=1 SV=1	4	3	1	3
	Q8K4Z5	>sp|Q8K4Z5|SF3A1_MOUSE Splicing factor 3A subunit 1 OS=Mus musculus GN=Sf3a1 PE=1 SV=1	3	2	4	2
	Q8R010	>sp|Q8R010|AIMP2_MOUSE Aminoacyl tRNA synthase complex-interacting multifunctional protein 2 OS=Mus musculus GN=Aimp2 PE=1 SV=2	3	3	3	2
	Q91VH2	>sp|Q91VH2|SNX9_MOUSE Sorting nexin-9 OS=Mus musculus GN=Snx9 PE=1 SV=1	4	3	2	2
	Q91VK1	>sp|Q91VK1|BZW2_MOUSE Basic leucine zipper and W2 domain-containing protein 2 OS=Mus musculus GN=Bzw2 PE=1 SV=1	2	4	4	1
	Q91XL2	>sp|Q91XL2|LNX2_MOUSE Ligand of Numb protein X 2 OS=Mus musculus GN=Lnx2 PE=1 SV=2	2	7		2
	Q91ZR2	>sp|Q91ZR2|SNX18_MOUSE Sorting nexin-18 OS=Mus musculus GN=Snx18 PE=1 SV=1	3	3	1	4
	Q99JW4	>sp|Q99JW4|LIMS1_MOUSE LIM and senescent cell antigen-like-containing domain protein 1 OS=Mus musculus GN=Lims1 PE=1 SV=3	3	5	2	1
	Q99JX3	>sp|Q99JX3|GORS2_MOUSE Golgi reassembly-stacking protein 2 OS=Mus musculus GN=Gorasp2 PE=1 SV=3	4	3	2	2
	Q99JX4	>sp|Q99JX4|EIF3M_MOUSE Eukaryotic translation initiation factor 3 subunit M OS=Mus musculus GN=Eif3m PE=1 SV=1	3	3	3	2
	Q99KP6	>sp|Q99KP6|PRP19_MOUSE Pre-mRNA-processing factor 19 OS=Mus musculus GN=Prpf19 PE=1 SV=1	5	1	3	2
	Q9CQN1	>sp|Q9CQN1|TRAP1_MOUSE Heat shock protein 75 kDa, mitochondrial OS=Mus musculus GN=Trap1 PE=1 SV=1	4	2	4	1
	Q9CR00	>sp|Q9CR00|PSMD9_MOUSE 26S proteasome non-ATPase regulatory subunit 9 OS=Mus musculus GN=Psmd9 PE=1 SV=1	3	3	3	2
	Q9CX84	>sp|Q9CX84|RGS19_MOUSE Regulator of G-protein signaling 19 OS=Mus musculus GN=Rgs19 PE=1 SV=1	1	4	3	3
	Q9DB34	>sp|Q9DB34|CHM2A_MOUSE Charged multivesicular body protein 2a OS=Mus musculus GN=Chmp2a PE=1 SV=1	4	5		2
	Q9JJI8	>sp|Q9JJI8|RL38_MOUSE 60S ribosomal protein L38 OS=Mus musculus GN=Rpl38 PE=1 SV=3	3	3	3	2
	Q9JKB1	>sp|Q9JKB1|UCHL3_MOUSE Ubiquitin carboxyl-terminal hydrolase isozyme L3 OS=Mus musculus GN=Uchl3 PE=1 SV=2	4	2	3	2
	Q9R0Q7	>sp|Q9R0Q7|TEBP_MOUSE Prostaglandin E synthase 3 OS=Mus musculus GN=Ptges3 PE=1 SV=1	2	3	3	3
	Q9Z0F8	>sp|Q9Z0F8|ADA17_MOUSE Disintegrin and metalloproteinase domain-containing protein 17 OS=Mus musculus GN=Adam17 PE=1 SV=3	5	2	1	3
	Q9Z0P4	>sp|Q9Z0P4|PALM_MOUSE Paralemmin-1 OS=Mus musculus GN=Palm PE=1 SV=1	2	3	2	4
	B1AYC9	>tr|B1AYC9|B1AYC9_MOUSE Amyloid beta (A4) protein-binding, family B, member 1 interacting protein OS=Mus musculus GN=Apbb1ip PE=1 SV=1	4	3	1	3
	G3X922	>tr|G3X922|G3X922_MOUSE MCG115602 OS=Mus musculus GN=Dnajc13 PE=1 SV=1	4	2	2	3
	Q3TBR2	>tr|Q3TBR2|Q3TBR2_MOUSE Coagulation factor X OS=Mus musculus GN=F10 PE=1 SV=1	3	3	2	3
	Q3TCS3	>tr|Q3TCS3|Q3TCS3_MOUSE Tyrosine-protein kinase OS=Mus musculus GN=Lyn PE=2 SV=1	3	5		3
	Q3UKM0	>tr|Q3UKM0|Q3UKM0_MOUSE 3-ketoacyl-CoA thiolase B, peroxisomal OS=Mus musculus GN=Acaa1b PE=1 SV=1	5	1	3	2
	Q544E3	>tr|Q544E3|Q544E3_MOUSE Phosphatidylinositol 5-phosphate 4-kinase type-2 alpha OS=Mus musculus GN=Pip4k2a PE=1 SV=1	2	4	2	3
	Q544H9	>tr|Q544H9|Q544H9_MOUSE Protein phosphatase 1 regulatory inhibitor subunit 16B OS=Mus musculus GN=Ppp1r16b PE=1 SV=1	2	6	1	2
	Q546G4	>tr|Q546G4|Q546G4_MOUSE Albumin 1 OS=Mus musculus GN=Alb PE=1 SV=1	2	3	3	3
	Q564F6	>tr|Q564F6|Q564F6_MOUSE MCG128907 OS=Mus musculus GN=Pdcd5 PE=1 SV=1	3	2	3	3
	Q8C2M8	>tr|Q8C2M8|Q8C2M8_MOUSE Interferon gamma induced GTPase OS=Mus musculus GN=Igtp PE=2 SV=1	4	3	2	2
	O35226	>sp|O35226|PSMD4_MOUSE 26S proteasome non-ATPase regulatory subunit 4 OS=Mus musculus GN=Psmd4 PE=1 SV=1	3	2	2	3
	O70274	>sp|O70274|TP4A2_MOUSE Protein tyrosine phosphatase type IVA 2 OS=Mus musculus GN=Ptp4a2 PE=1 SV=1	3	3	2	2
	P01872	>sp|P01872|IGHM_MOUSE Ig mu chain C region OS=Mus musculus GN=Ighm PE=1 SV=2		7		3
	P10518	>sp|P10518|HEM2_MOUSE Delta-aminolevulinic acid dehydratase OS=Mus musculus GN=Alad PE=1 SV=1	4	4	1	1
	P11276	>sp|P11276|FINC_MOUSE Fibronectin OS=Mus musculus GN=Fn1 PE=1 SV=4	1	7	1	1
	P14115	>sp|P14115|RL27A_MOUSE 60S ribosomal protein L27a OS=Mus musculus GN=Rpl27a PE=1 SV=5	3	2	3	2
	P16297	>sp|P16297|IL2RB_MOUSE Interleukin-2 receptor subunit beta OS=Mus musculus GN=Il2rb PE=2 SV=1	4	4	1	1
	P20065	>sp|P20065|TYB4_MOUSE Thymosin beta-4 OS=Mus musculus GN=Tmsb4x PE=1 SV=1	2	1	3	4
	P26350	>sp|P26350|PTMA_MOUSE Prothymosin alpha OS=Mus musculus GN=Ptma PE=1 SV=2	2	2	4	2
	P28658	>sp|P28658|ATX10_MOUSE Ataxin-10 OS=Mus musculus GN=Atxn10 PE=1 SV=2	2	4	2	2
	P29391	>sp|P29391|FRIL1_MOUSE Ferritin light chain 1 OS=Mus musculus GN=Ftl1 PE=1 SV=2	3	1	4	2
	P39749	>sp|P39749|FEN1_MOUSE Flap endonuclease 1 OS=Mus musculus GN=Fen1 PE=1 SV=1	2	3	3	2
	P42232	>sp|P42232|STA5B_MOUSE Signal transducer and activator of transcription 5B OS=Mus musculus GN=Stat5b PE=1 SV=1	3	2	3	2
	P42669	>sp|P42669|PURA_MOUSE Transcriptional activator protein Pur-alpha OS=Mus musculus GN=Pura PE=1 SV=1	3	4	2	1
	P43276	>sp|P43276|H15_MOUSE Histone H1.5 OS=Mus musculus GN=Hist1h1b PE=1 SV=2	2	3	2	3
	P49442	>sp|P49442|INPP_MOUSE Inositol polyphosphate 1-phosphatase OS=Mus musculus GN=Inpp1 PE=1 SV=2	3	1	3	3
	P51125	>sp|P51125|ICAL_MOUSE Calpastatin OS=Mus musculus GN=Cast PE=1 SV=2	2	3	3	2
	P53996	>sp|P53996|CNBP_MOUSE Cellular nucleic acid-binding protein OS=Mus musculus GN=Cnbp PE=1 SV=2	3	4	2	1
	P61164	>sp|P61164|ACTZ_MOUSE Alpha-centractin OS=Mus musculus GN=Actr1a PE=1 SV=1	2	2	3	3
	P62305	>sp|P62305|RUXE_MOUSE Small nuclear ribonucleoprotein E OS=Mus musculus GN=Snrpe PE=1 SV=1	3	2	2	3
	P62774	>sp|P62774|MTPN_MOUSE Myotrophin OS=Mus musculus GN=Mtpn PE=1 SV=2	3	2	3	2
	P62855	>sp|P62855|RS26_MOUSE 40S ribosomal protein S26 OS=Mus musculus GN=Rps26 PE=1 SV=3	2	3	3	2
	P70202	>sp|P70202|LXN_MOUSE Latexin OS=Mus musculus GN=Lxn PE=1 SV=2	3	2	3	2
	P70303	>sp|P70303|PYRG2_MOUSE CTP synthase 2 OS=Mus musculus GN=Ctps2 PE=1 SV=1	2	2	5	1
	P70677	>sp|P70677|CASP3_MOUSE Caspase-3 OS=Mus musculus GN=Casp3 PE=1 SV=1	2	3	3	2
	P97298	>sp|P97298|PEDF_MOUSE Pigment epithelium-derived factor OS=Mus musculus GN=Serpinf1 PE=1 SV=2	3	4	2	1
	P97492	>sp|P97492|RGS14_MOUSE Regulator of G-protein signaling 14 OS=Mus musculus GN=Rgs14 PE=1 SV=2	3	3	1	3
	Q03173	>sp|Q03173|ENAH_MOUSE Protein enabled homolog OS=Mus musculus GN=Enah PE=1 SV=2	2	3	2	3
	Q3TCJ1	>sp|Q3TCJ1|F175B_MOUSE BRISC complex subunit Abro1 OS=Mus musculus GN=Fam175b PE=1 SV=1	3	2	4	1
	Q3TCJ8	>sp|Q3TCJ8|CCD69_MOUSE Coiled-coil domain-containing protein 69 OS=Mus musculus GN=Ccdc69 PE=1 SV=1	2	2	4	2
	Q3V3R4	>sp|Q3V3R4|ITA1_MOUSE Integrin alpha-1 OS=Mus musculus GN=Itga1 PE=1 SV=2	7	1	2
	Q5Y5T1	>sp|Q5Y5T1|ZDH20_MOUSE Probable palmitoyltransferase ZDHHC20 OS=Mus musculus GN=Zdhhc20 PE=1 SV=1	4	1	3	2
	Q60677	>sp|Q60677|ITAE_MOUSE Integrin alpha-E OS=Mus musculus GN=Itgae PE=2 SV=2	3	3	1	3
	Q61036	>sp|Q61036|PAK3_MOUSE Serine/threonine-protein kinase PAK 3 OS=Mus musculus GN=Pak3 PE=1 SV=2	2	3	3	2
	Q61768	>sp|Q61768|KINH_MOUSE Kinesin-1 heavy chain OS=Mus musculus GN=Kif5b PE=1 SV=3	3	2	1	4
	Q61820	>sp|Q61820|RANT_MOUSE GTP-binding nuclear protein Ran, testis-specific isoform OS=Mus musculus GN=Rasl2-9 PE=2 SV=1	2	2	3	3
	Q63844	>sp|Q63844|MK03_MOUSE Mitogen-activated protein kinase 3 OS=Mus musculus GN=Mapk3 PE=1 SV=5	2	2	4	2
	Q6P5D8	>sp|Q6P5D8|SMHD1_MOUSE Structural maintenance of chromosomes flexible hinge domain-containing protein 1 OS=Mus musculus GN=Smchd1 PE=1 SV=2	3	2	3	2
	Q6PB44	>sp|Q6PB44|PTN23_MOUSE Tyrosine-protein phosphatase non-receptor type 23 OS=Mus musculus GN=Ptpn23 PE=1 SV=2	3	4	2	1
	Q6R891	>sp|Q6R891|NEB2_MOUSE Neurabin-2 OS=Mus musculus GN=Ppp1r9b PE=1 SV=1	2	5	2	1
	Q8BFW7	>sp|Q8BFW7|LPP_MOUSE Lipoma-preferred partner homolog OS=Mus musculus GN=Lpp PE=1 SV=1	3	2	1	4
	Q8C1A5	>sp|Q8C1A5|THOP1_MOUSE Thimet oligopeptidase OS=Mus musculus GN=Thop1 PE=1 SV=1	2	2	3	3
	Q8C9E8	>sp|Q8C9E8|FA26F_MOUSE Protein FAM26F OS=Mus musculus GN=Fam26f PE=2 SV=1	4	2	2	2
	Q8K2J7	>sp|Q8K2J7|RELL1_MOUSE RELT-like protein 1 OS=Mus musculus GN=Rell1 PE=2 SV=2	3	4	1	2
	Q8K2Y3	>sp|Q8K2Y3|EVA1B_MOUSE Protein eva-1 homolog B OS=Mus musculus GN=Eva1b PE=1 SV=1	3	3	1	3
	Q8R1S4	>sp|Q8R1S4|MTSS1_MOUSE Metastasis suppressor protein 1 OS=Mus musculus GN=Mtss1 PE=1 SV=1	3	2	3	2
	Q8VDV8	>sp|Q8VDV8|MITD1_MOUSE MIT domain-containing protein 1 OS=Mus musculus GN=Mitd1 PE=1 SV=1	2	4	2	2
	Q8VEE4	>sp|Q8VEE4|RFA1_MOUSE Replication protein A 70 kDa DNA-binding subunit OS=Mus musculus GN=Rpa1 PE=1 SV=1	3	2	4	1
	Q91YE6	>sp|Q91YE6|IPO9_MOUSE Importin-9 OS=Mus musculus GN=Ipo9 PE=1 SV=3	3	1	1	5
	Q91YR1	>sp|Q91YR1|TWF1_MOUSE Twinfilin-1 OS=Mus musculus GN=Twf1 PE=1 SV=2	2	3	2	3
	Q99104	>sp|Q99104|MYO5A_MOUSE Unconventional myosin-Va OS=Mus musculus GN=Myo5a PE=1 SV=2	4	2	1	3
	Q99J72	>sp|Q99J72|ABEC3_MOUSE DNA dC->dU-editing enzyme APOBEC-3 OS=Mus musculus GN=Apobec3 PE=1 SV=2	4	3	1	2
	Q9CPU0	>sp|Q9CPU0|LGUL_MOUSE Lactoylglutathione lyase OS=Mus musculus GN=Glo1 PE=1 SV=3	2	3	3	2
	Q9CXP8	>sp|Q9CXP8|GBG10_MOUSE Guanine nucleotide-binding protein G(I)/G(S)/G(O) subunit gamma-10 OS=Mus musculus GN=Gng10 PE=3 SV=1	2	3	2	3
	Q9CZ28	>sp|Q9CZ28|SNF8_MOUSE Vacuolar-sorting protein SNF8 OS=Mus musculus GN=Snf8 PE=1 SV=1	3	3	2	2
	Q9D071	>sp|Q9D071|MMS19_MOUSE MMS19 nucleotide excision repair protein homolog OS=Mus musculus GN=Mms19 PE=1 SV=1	5	3	2
	Q9D2Y4	>sp|Q9D2Y4|MLKL_MOUSE Mixed lineage kinase domain-like protein OS=Mus musculus GN=Mlkl PE=1 SV=1	5		3	2
	Q9D3G5	>sp|Q9D3G5|STX11_MOUSE Syntaxin-11 OS=Mus musculus GN=Stx11 PE=1 SV=1	2	2	4	2
	Q9DB27	>sp|Q9DB27|MCTS1_MOUSE Malignant T-cell-amplified sequence 1 OS=Mus musculus GN=Mcts1 PE=1 SV=1	2	3	3	2
	Q9EQH2	>sp|Q9EQH2|ERAP1_MOUSE Endoplasmic reticulum aminopeptidase 1 OS=Mus musculus GN=Erap1 PE=1 SV=2	3	2	2	3
	Q9ER72	>sp|Q9ER72|SYCC_MOUSE Cysteine--tRNA ligase, cytoplasmic OS=Mus musculus GN=Cars PE=1 SV=2	4	1	2	3
	Q9JK81	>sp|Q9JK81|MYG1_MOUSE UPF0160 protein MYG1, mitochondrial OS=Mus musculus GN=Myg1 PE=1 SV=1	3	2	3	2
	Q9JM14	>sp|Q9JM14|NT5C_MOUSE 5'(3')-deoxyribonucleotidase, cytosolic type OS=Mus musculus GN=Nt5c PE=1 SV=1	2	3	3	2
	Q9QXG2	>sp|Q9QXG2|RAE1_MOUSE Rab proteins geranylgeranyltransferase component A 1 OS=Mus musculus GN=Chm PE=1 SV=1	3	3	1	3
	Q9QZI9	>sp|Q9QZI9|SERC3_MOUSE Serine incorporator 3 OS=Mus musculus GN=Serinc3 PE=1 SV=2	2	4	2	2
	Q9WTX6	>sp|Q9WTX6|CUL1_MOUSE Cullin-1 OS=Mus musculus GN=Cul1 PE=1 SV=1	5	3	1	1
	Q9Z0G0	>sp|Q9Z0G0|GIPC1_MOUSE PDZ domain-containing protein GIPC1 OS=Mus musculus GN=Gipc1 PE=1 SV=1	2	4	1	3
	Q9Z0H4	>sp|Q9Z0H4|CELF2_MOUSE CUGBP Elav-like family member 2 OS=Mus musculus GN=Celf2 PE=1 SV=1	4	5	1
	Q9Z2L7	>sp|Q9Z2L7|CRLF3_MOUSE Cytokine receptor-like factor 3 OS=Mus musculus GN=Crlf3 PE=1 SV=1	3	3	1	3
	Q9Z2M6	>sp|Q9Z2M6|UBL3_MOUSE Ubiquitin-like protein 3 OS=Mus musculus GN=Ubl3 PE=1 SV=1	3	3	3	1
	A3KGQ6	>tr|A3KGQ6|A3KGQ6_MOUSE Actin-related protein 2/3 complex subunit 5 OS=Mus musculus GN=Arpc5l PE=1 SV=2	3	2	3	2
	B2RTM4	>tr|B2RTM4|B2RTM4_MOUSE Ubiquitin carboxyl-terminal hydrolase OS=Mus musculus GN=Uchl4 PE=2 SV=1	3	2	3	2
	B2RUE8	>tr|B2RUE8|B2RUE8_MOUSE Map4k4 protein OS=Mus musculus GN=Map4k4 PE=1 SV=1	2	6	1	1
	E9PUF7	>tr|E9PUF7|E9PUF7_MOUSE Rho guanine nucleotide exchange factor 1 OS=Mus musculus GN=Arhgef1 PE=1 SV=1	3	3	3	1
	Q3U2G2	>tr|Q3U2G2|Q3U2G2_MOUSE Heat shock 70 kDa protein 4 OS=Mus musculus GN=Hspa4 PE=1 SV=1	2	3	2	3
	Q3UBB6	>tr|Q3UBB6|Q3UBB6_MOUSE Putative uncharacterized protein OS=Mus musculus GN=Nolc1 PE=2 SV=1	2	2	2	4
	Q4FK11	>tr|Q4FK11|Q4FK11_MOUSE Nono protein OS=Mus musculus GN=Nono PE=2 SV=1	3	3	1	3
	Q4VAG4	>tr|Q4VAG4|Q4VAG4_MOUSE 60S ribosomal protein L22 OS=Mus musculus GN=Rpl22 PE=1 SV=1	3	2	3	2
	Q544Z9	>tr|Q544Z9|Q544Z9_MOUSE Cytochrome b-5, isoform CRA_d OS=Mus musculus GN=Cyb5a PE=1 SV=1	3	1	3	3
	Q549X4	>tr|Q549X4|Q549X4_MOUSE RAB27b, member RAS oncogene family, isoform CRA_a OS=Mus musculus GN=Rab27b PE=1 SV=1	3	2	4	1
	Q58E35	>tr|Q58E35|Q58E35_MOUSE 60S acidic ribosomal protein P1 OS=Mus musculus GN=Rplp1 PE=1 SV=1	3	2	3	2
	Q6YIY0	>tr|Q6YIY0|Q6YIY0_MOUSE Gag protein OS=Mus musculus PE=2 SV=1	2	2	4	2
	Q91V35	>tr|Q91V35|Q91V35_MOUSE Receptor-type tyrosine-protein phosphatase OS=Mus musculus GN=Ptpra PE=1 SV=1	1	6	1	2
	Q99K94	>tr|Q99K94|Q99K94_MOUSE Signal transducer and activator of transcription OS=Mus musculus GN=Stat1 PE=1 SV=1	1	7	1	1
	O08788	>sp|O08788|DCTN1_MOUSE Dynactin subunit 1 OS=Mus musculus GN=Dctn1 PE=1 SV=3	4	1	3	1
	O55142	>sp|O55142|RL35A_MOUSE 60S ribosomal protein L35a OS=Mus musculus GN=Rpl35a PE=1 SV=2	3	1	3	2
	O70310	>sp|O70310|NMT1_MOUSE Glycylpeptide N-tetradecanoyltransferase 1 OS=Mus musculus GN=Nmt1 PE=1 SV=1	3	1	2	3
	O70404	>sp|O70404|VAMP8_MOUSE Vesicle-associated membrane protein 8 OS=Mus musculus GN=Vamp8 PE=1 SV=1	4	1	2	2
	O70503	>sp|O70503|DHB12_MOUSE Very-long-chain 3-oxoacyl-CoA reductase OS=Mus musculus GN=Hsd17b12 PE=1 SV=1	2	1	3	3
	O88627	>sp|O88627|S28A2_MOUSE Sodium/nucleoside cotransporter 2 OS=Mus musculus GN=Slc28a2 PE=1 SV=2	3	2	2	2
	P04223	>sp|P04223|HA1K_MOUSE H-2 class I histocompatibility antigen, K-K alpha chain OS=Mus musculus GN=H2-K1 PE=1 SV=1	2	3	2	2
	P04925	>sp|P04925|PRIO_MOUSE Major prion protein OS=Mus musculus GN=Prnp PE=1 SV=2	2	3	2	2
	P05533	>sp|P05533|LY6A_MOUSE Lymphocyte antigen 6A-2/6E-1 OS=Mus musculus GN=Ly6a PE=1 SV=1	2	2	2	3
	P09803	>sp|P09803|CADH1_MOUSE Cadherin-1 OS=Mus musculus GN=Cdh1 PE=1 SV=1	3	2	2	2
	P13366	>sp|P13366|GRAG_MOUSE Granzyme G OS=Mus musculus GN=Gzmg PE=1 SV=1	7		1	1
	P16125	>sp|P16125|LDHB_MOUSE L-lactate dehydrogenase B chain OS=Mus musculus GN=Ldhb PE=1 SV=2	1	4	2	2
	P21550	>sp|P21550|ENOB_MOUSE Beta-enolase OS=Mus musculus GN=Eno3 PE=1 SV=3	1	1	5	2
	P26952	>sp|P26952|IL3RA_MOUSE Interleukin-3 receptor subunit alpha OS=Mus musculus GN=Il3ra PE=2 SV=1	3	3	2	1
	P31254	>sp|P31254|UBA1Y_MOUSE Ubiquitin-like modifier-activating enzyme 1 Y OS=Mus musculus GN=Uba1y PE=1 SV=2	1	1	3	4
	P34022	>sp|P34022|RANG_MOUSE Ran-specific GTPase-activating protein OS=Mus musculus GN=Ranbp1 PE=1 SV=2	2	2	3	2
	P35279	>sp|P35279|RAB6A_MOUSE Ras-related protein Rab-6A OS=Mus musculus GN=Rab6a PE=1 SV=4	3	1	2	3
	P35285	>sp|P35285|RB22A_MOUSE Ras-related protein Rab-22A OS=Mus musculus GN=Rab22a PE=1 SV=2	5	2	2
	P39053	>sp|P39053|DYN1_MOUSE Dynamin-1 OS=Mus musculus GN=Dnm1 PE=1 SV=2	4	2	2	1
	P43247	>sp|P43247|MSH2_MOUSE DNA mismatch repair protein Msh2 OS=Mus musculus GN=Msh2 PE=1 SV=1	2	1	2	4
	P46662	>sp|P46662|MERL_MOUSE Merlin OS=Mus musculus GN=Nf2 PE=1 SV=2	2	3	2	2
	P51682	>sp|P51682|CCR5_MOUSE C-C chemokine receptor type 5 OS=Mus musculus GN=Ccr5 PE=2 SV=3	3	3	1	2
	P57759	>sp|P57759|ERP29_MOUSE Endoplasmic reticulum resident protein 29 OS=Mus musculus GN=Erp29 PE=1 SV=2	3		4	2
	P57784	>sp|P57784|RU2A_MOUSE U2 small nuclear ribonucleoprotein A' OS=Mus musculus GN=Snrpa1 PE=1 SV=2	3	2	2	2
	P61971	>sp|P61971|NTF2_MOUSE Nuclear transport factor 2 OS=Mus musculus GN=Nutf2 PE=1 SV=1	2	2	4	1
	P62858	>sp|P62858|RS28_MOUSE 40S ribosomal protein S28 OS=Mus musculus GN=Rps28 PE=1 SV=1	2	2	2	3
	P83940	>sp|P83940|ELOC_MOUSE Transcription elongation factor B polypeptide 1 OS=Mus musculus GN=Tceb1 PE=1 SV=1	2	3	2	2
	P98199	>sp|P98199|AT8B2_MOUSE Phospholipid-transporting ATPase ID OS=Mus musculus GN=Atp8b2 PE=2 SV=2	3	3	1	2
	Q00519	>sp|Q00519|XDH_MOUSE Xanthine dehydrogenase/oxidase OS=Mus musculus GN=Xdh PE=1 SV=5	3	2	3	1
	Q3TEA8	>sp|Q3TEA8|HP1B3_MOUSE Heterochromatin protein 1-binding protein 3 OS=Mus musculus GN=Hp1bp3 PE=1 SV=1	2	1	4	2
	Q3U1Z5	>sp|Q3U1Z5|GPSM3_MOUSE G-protein-signaling modulator 3 OS=Mus musculus GN=Gpsm3 PE=1 SV=2	3	2	3	1
	Q5SYD0	>sp|Q5SYD0|MYO1D_MOUSE Unconventional myosin-Id OS=Mus musculus GN=Myo1d PE=1 SV=1	3	2	2	2
	Q60591	>sp|Q60591|NFAC2_MOUSE Nuclear factor of activated T-cells, cytoplasmic 2 OS=Mus musculus GN=Nfatc2 PE=1 SV=3	3	3	1	2
	Q60943	>sp|Q60943|I17RA_MOUSE Interleukin-17 receptor A OS=Mus musculus GN=Il17ra PE=1 SV=1	3	4	1	1
	Q62470	>sp|Q62470|ITA3_MOUSE Integrin alpha-3 OS=Mus musculus GN=Itga3 PE=1 SV=1	5	2	1	1
	Q64378	>sp|Q64378|FKBP5_MOUSE Peptidyl-prolyl cis-trans isomerase FKBP5 OS=Mus musculus GN=Fkbp5 PE=1 SV=1	2	1	5	1
	Q6A026	>sp|Q6A026|PDS5A_MOUSE Sister chromatid cohesion protein PDS5 homolog A OS=Mus musculus GN=Pds5a PE=1 SV=3	3	1	3	2
	Q6A0A9	>sp|Q6A0A9|F120A_MOUSE Constitutive coactivator of PPAR-gamma-like protein 1 OS=Mus musculus GN=FAM120A PE=1 SV=2	5	1	2	1
	Q6P8I4	>sp|Q6P8I4|PCNP_MOUSE PEST proteolytic signal-containing nuclear protein OS=Mus musculus GN=Pcnp PE=1 SV=1	4	1	1	3
	Q6PGF7	>sp|Q6PGF7|EXOC8_MOUSE Exocyst complex component 8 OS=Mus musculus GN=Exoc8 PE=1 SV=1	4	1	2	2
	Q6ZWU9	>sp|Q6ZWU9|RS27_MOUSE 40S ribosomal protein S27 OS=Mus musculus GN=Rps27 PE=1 SV=3	4	2	1	2
	Q7TNP2	>sp|Q7TNP2|2AAB_MOUSE Serine/threonine-protein phosphatase 2A 65 kDa regulatory subunit A beta isoform OS=Mus musculus GN=Ppp2r1b PE=1 SV=2	1	3	2	3
	Q80U38	>sp|Q80U38|KHNYN_MOUSE Protein KHNYN OS=Mus musculus GN=Khnyn PE=2 SV=2	3	4	1	1
	Q811M1	>sp|Q811M1|RHG15_MOUSE Rho GTPase-activating protein 15 OS=Mus musculus GN=Arhgap15 PE=1 SV=1	2	3	2	2
	Q8BH57	>sp|Q8BH57|WDR48_MOUSE WD repeat-containing protein 48 OS=Mus musculus GN=Wdr48 PE=1 SV=1	2	3	1	3
	Q8BH58	>sp|Q8BH58|TIPRL_MOUSE TIP41-like protein OS=Mus musculus GN=Tiprl PE=1 SV=1	2	1	3	3
	Q8BKX1	>sp|Q8BKX1|BAIP2_MOUSE Brain-specific angiogenesis inhibitor 1-associated protein 2 OS=Mus musculus GN=Baiap2 PE=1 SV=2	1	5	1	2
	Q8BTZ7	>sp|Q8BTZ7|GMPPB_MOUSE Mannose-1-phosphate guanyltransferase beta OS=Mus musculus GN=Gmppb PE=1 SV=1	2	2	2	3
	Q8BWT5	>sp|Q8BWT5|DIP2A_MOUSE Disco-interacting protein 2 homolog A OS=Mus musculus GN=Dip2a PE=1 SV=3	5	2	1	1
	Q8BWW9	>sp|Q8BWW9|PKN2_MOUSE Serine/threonine-protein kinase N2 OS=Mus musculus GN=Pkn2 PE=1 SV=3	2	3		4
	Q8C0C7	>sp|Q8C0C7|SYFA_MOUSE Phenylalanine--tRNA ligase alpha subunit OS=Mus musculus GN=Farsa PE=1 SV=1	4	1	3	1
	Q8C0I1	>sp|Q8C0I1|ADAS_MOUSE Alkyldihydroxyacetonephosphate synthase, peroxisomal OS=Mus musculus GN=Agps PE=1 SV=1	4	2	1	2
	Q8C0T5	>sp|Q8C0T5|SI1L1_MOUSE Signal-induced proliferation-associated 1-like protein 1 OS=Mus musculus GN=Sipa1l1 PE=1 SV=2	5	3	1
	Q8C4X2	>sp|Q8C4X2|KC1G3_MOUSE Casein kinase I isoform gamma-3 OS=Mus musculus GN=Csnk1g3 PE=1 SV=2	3	2	2	2
	Q8K2Y9	>sp|Q8K2Y9|CCM2_MOUSE Cerebral cavernous malformations protein 2 homolog OS=Mus musculus GN=Ccm2 PE=1 SV=1	2	3		4
	Q8R2Q8	>sp|Q8R2Q8|BST2_MOUSE Bone marrow stromal antigen 2 OS=Mus musculus GN=Bst2 PE=1 SV=1	1	2	3	3
	Q8R2Y2	>sp|Q8R2Y2|MUC18_MOUSE Cell surface glycoprotein MUC18 OS=Mus musculus GN=Mcam PE=1 SV=1	2	2	4	1
	Q8R5J9	>sp|Q8R5J9|PRAF3_MOUSE PRA1 family protein 3 OS=Mus musculus GN=Arl6ip5 PE=1 SV=2	3	2	3	1
	Q99P31	>sp|Q99P31|HPBP1_MOUSE Hsp70-binding protein 1 OS=Mus musculus GN=Hspbp1 PE=1 SV=1	3	3		3
	Q9CQ92	>sp|Q9CQ92|FIS1_MOUSE Mitochondrial fission 1 protein OS=Mus musculus GN=Fis1 PE=1 SV=1	2	1	3	3
	Q9CQR2	>sp|Q9CQR2|RS21_MOUSE 40S ribosomal protein S21 OS=Mus musculus GN=Rps21 PE=1 SV=1	1	3	3	2
	Q9CR26	>sp|Q9CR26|VTA1_MOUSE Vacuolar protein sorting-associated protein VTA1 homolog OS=Mus musculus GN=Vta1 PE=1 SV=1	2	4	1	2
	Q9CU62	>sp|Q9CU62|SMC1A_MOUSE Structural maintenance of chromosomes protein 1A OS=Mus musculus GN=Smc1a PE=1 SV=4	5	1	2	1
	Q9CZY3	>sp|Q9CZY3|UB2V1_MOUSE Ubiquitin-conjugating enzyme E2 variant 1 OS=Mus musculus GN=Ube2v1 PE=1 SV=1	2	1	1	5
	Q9D0M1	>sp|Q9D0M1|KPRA_MOUSE Phosphoribosyl pyrophosphate synthase-associated protein 1 OS=Mus musculus GN=Prpsap1 PE=1 SV=1	4	2	2	1
	Q9D0W5	>sp|Q9D0W5|PPIL1_MOUSE Peptidyl-prolyl cis-trans isomerase-like 1 OS=Mus musculus GN=Ppil1 PE=1 SV=1	2	2	2	3
	Q9D4H8	>sp|Q9D4H8|CUL2_MOUSE Cullin-2 OS=Mus musculus GN=Cul2 PE=1 SV=2	3	2	3	1
	Q9D6Y9	>sp|Q9D6Y9|GLGB_MOUSE 1,4-alpha-glucan-branching enzyme OS=Mus musculus GN=Gbe1 PE=1 SV=1	4	1	3	1
	Q9DBZ5	>sp|Q9DBZ5|EIF3K_MOUSE Eukaryotic translation initiation factor 3 subunit K OS=Mus musculus GN=Eif3k PE=1 SV=1	2	2	2	3
	Q9ERU9	>sp|Q9ERU9|RBP2_MOUSE E3 SUMO-protein ligase RanBP2 OS=Mus musculus GN=Ranbp2 PE=1 SV=2	4	3		2
	Q9ESX5	>sp|Q9ESX5|DKC1_MOUSE H/ACA ribonucleoprotein complex subunit 4 OS=Mus musculus GN=Dkc1 PE=1 SV=4	4	1	3	1
	Q9JK23	>sp|Q9JK23|PSMG1_MOUSE Proteasome assembly chaperone 1 OS=Mus musculus GN=Psmg1 PE=1 SV=1	3	2	3	1
	Q9QUM0	>sp|Q9QUM0|ITA2B_MOUSE Integrin alpha-IIb OS=Mus musculus GN=Itga2b PE=1 SV=2	2	3	1	3
	Q9QYJ3	>sp|Q9QYJ3|DNJB1_MOUSE DnaJ homolog subfamily B member 1 OS=Mus musculus GN=Dnajb1 PE=1 SV=3	3	2	2	2
	Q9QZE7	>sp|Q9QZE7|TSNAX_MOUSE Translin-associated protein X OS=Mus musculus GN=Tsnax PE=1 SV=1	4	1	3	1
	Q9QZQ8	>sp|Q9QZQ8|H2AY_MOUSE Core histone macro-H2A.1 OS=Mus musculus GN=H2afy PE=1 SV=3	3	2	3	1
	Q9R0P9	>sp|Q9R0P9|UCHL1_MOUSE Ubiquitin carboxyl-terminal hydrolase isozyme L1 OS=Mus musculus GN=Uchl1 PE=1 SV=1	3	2	3	1
	Q9WV60	>sp|Q9WV60|GSK3B_MOUSE Glycogen synthase kinase-3 beta OS=Mus musculus GN=Gsk3b PE=1 SV=2	3	3	1	2
	Q9Z1D1	>sp|Q9Z1D1|EIF3G_MOUSE Eukaryotic translation initiation factor 3 subunit G OS=Mus musculus GN=Eif3g PE=1 SV=2	3	2	3	1
	A0A0F7DDK0	>tr|A0A0F7DDK0|A0A0F7DDK0_MOUSE Integrin beta OS=Mus musculus PE=2 SV=1	1	2	4	2
	A2A7S7	>tr|A2A7S7|A2A7S7_MOUSE Tyrosine--tRNA ligase OS=Mus musculus GN=Yars PE=1 SV=1	4	5
	A8DUV3	>tr|A8DUV3|A8DUV3_MOUSE Alpha-globin OS=Mus musculus GN=Hbat1 PE=3 SV=1	2	2	3	2
	E9Q2T4	>tr|E9Q2T4|E9Q2T4_MOUSE Protein 4930523C07Rik OS=Mus musculus GN=4930523C07Rik PE=1 SV=1	2	3	2	2
	G4V4Z0	>tr|G4V4Z0|G4V4Z0_MOUSE Putative envelope protein OS=Mus musculus GN=env PE=4 SV=1	2	3		4
	Q3TEK8	>tr|Q3TEK8|Q3TEK8_MOUSE CD8 antigen, beta chain 1 OS=Mus musculus GN=Cd8b1 PE=1 SV=1	1	3	3	2
	Q3TJC2	>tr|Q3TJC2|Q3TJC2_MOUSE Platelet-activating factor acetylhydrolase IB subunit gamma OS=Mus musculus GN=Pafah1b3 PE=1 SV=1	2	2	3	2
	Q3U518	>tr|Q3U518|Q3U518_MOUSE Protein kinase C substrate 80K-H, isoform CRA_b OS=Mus musculus GN=Prkcsh PE=2 SV=1	3	2	3	1
	Q3U5U5	>tr|Q3U5U5|Q3U5U5_MOUSE Adenosylhomocysteinase OS=Mus musculus PE=2 SV=1			5	4
	Q544U7	>tr|Q544U7|Q544U7_MOUSE RAB27A, member RAS oncogene family, isoform CRA_a OS=Mus musculus GN=Rab27a PE=1 SV=1	2	3	3	1
	Q58E49	>tr|Q58E49|Q58E49_MOUSE Histone deacetylase OS=Mus musculus GN=Hdac1 PE=1 SV=1	3	2	1	3
	Q5NBZ3	>tr|Q5NBZ3|Q5NBZ3_MOUSE Developmentally-regulated GTP-binding protein 1 OS=Mus musculus GN=Drg1 PE=1 SV=1	2	2	3	2
	A2AI08	>sp|A2AI08|TPRN_MOUSE Taperin OS=Mus musculus GN=Tprn PE=1 SV=1	1	7
	O09167	>sp|O09167|RL21_MOUSE 60S ribosomal protein L21 OS=Mus musculus GN=Rpl21 PE=1 SV=3	2	1	3	2
	O35344	>sp|O35344|IMA4_MOUSE Importin subunit alpha-4 OS=Mus musculus GN=Kpna3 PE=1 SV=1	2	4	1	1
	O55033	>sp|O55033|NCK2_MOUSE Cytoplasmic protein NCK2 OS=Mus musculus GN=Nck2 PE=1 SV=1	1	5	1	1
	P01731	>sp|P01731|CD8A_MOUSE T-cell surface glycoprotein CD8 alpha chain OS=Mus musculus GN=Cd8a PE=1 SV=1	1	2	3	2
	P12804	>sp|P12804|FGL2_MOUSE Fibroleukin OS=Mus musculus GN=Fgl2 PE=1 SV=1	4		2	2
	P25446	>sp|P25446|TNR6_MOUSE Tumor necrosis factor receptor superfamily member 6 OS=Mus musculus GN=Fas PE=1 SV=2	4	2	2
	P26369	>sp|P26369|U2AF2_MOUSE Splicing factor U2AF 65 kDa subunit OS=Mus musculus GN=U2af2 PE=1 SV=3	1	3	2	2
	P40336	>sp|P40336|VP26A_MOUSE Vacuolar protein sorting-associated protein 26A OS=Mus musculus GN=Vps26a PE=1 SV=1	3	3	1	1
	P47741	>sp|P47741|TNR4_MOUSE Tumor necrosis factor receptor superfamily member 4 OS=Mus musculus GN=Tnfrsf4 PE=1 SV=1	2	3	1	2
	P47758	>sp|P47758|SRPRB_MOUSE Signal recognition particle receptor subunit beta OS=Mus musculus GN=Srprb PE=1 SV=1	3	1	1	3
	P49945	>sp|P49945|FRIL2_MOUSE Ferritin light chain 2 OS=Mus musculus GN=Ftl2 PE=3 SV=2	4	1	2	1
	P52431	>sp|P52431|DPOD1_MOUSE DNA polymerase delta catalytic subunit OS=Mus musculus GN=Pold1 PE=1 SV=2	3		2	3
	P61022	>sp|P61022|CHP1_MOUSE Calcineurin B homologous protein 1 OS=Mus musculus GN=Chp1 PE=1 SV=2	3	1	2	2
	P61211	>sp|P61211|ARL1_MOUSE ADP-ribosylation factor-like protein 1 OS=Mus musculus GN=Arl1 PE=1 SV=1	3	2	2	1
	P62484	>sp|P62484|ABI2_MOUSE Abl interactor 2 OS=Mus musculus GN=Abi2 PE=1 SV=1	2	5	1
	P62843	>sp|P62843|RS15_MOUSE 40S ribosomal protein S15 OS=Mus musculus GN=Rps15 PE=1 SV=2	2	1	4	1
	P63168	>sp|P63168|DYL1_MOUSE Dynein light chain 1, cytoplasmic OS=Mus musculus GN=Dynll1 PE=1 SV=1	4	2	1	1
	P67871	>sp|P67871|CSK2B_MOUSE Casein kinase II subunit beta OS=Mus musculus GN=Csnk2b PE=1 SV=1	3	3		2
	Q02248	>sp|Q02248|CTNB1_MOUSE Catenin beta-1 OS=Mus musculus GN=Ctnnb1 PE=1 SV=1	5		1	2
	Q08024	>sp|Q08024|PEBB_MOUSE Core-binding factor subunit beta OS=Mus musculus GN=Cbfb PE=1 SV=1	3	3	1	1
	Q3U2P1	>sp|Q3U2P1|SC24A_MOUSE Protein transport protein Sec24A OS=Mus musculus GN=Sec24a PE=1 SV=1	2	4	2
	Q3U9G9	>sp|Q3U9G9|LBR_MOUSE Lamin-B receptor OS=Mus musculus GN=Lbr PE=1 SV=2	3	3	2
	Q3UFY7	>sp|Q3UFY7|5NT3B_MOUSE 7-methylguanosine phosphate-specific 5'-nucleotidase OS=Mus musculus GN=Nt5c3b PE=1 SV=3	2	1	3	2
	Q501J7	>sp|Q501J7|PHAR4_MOUSE Phosphatase and actin regulator 4 OS=Mus musculus GN=Phactr4 PE=1 SV=2	3	4	1
	Q60611	>sp|Q60611|SATB1_MOUSE DNA-binding protein SATB1 OS=Mus musculus GN=Satb1 PE=1 SV=2	3	2	2	1
	Q61206	>sp|Q61206|PA1B2_MOUSE Platelet-activating factor acetylhydrolase IB subunit beta OS=Mus musculus GN=Pafah1b2 PE=1 SV=2	2	2	2	2
	Q62165	>sp|Q62165|DAG1_MOUSE Dystroglycan OS=Mus musculus GN=Dag1 PE=1 SV=4	2	5		1
	Q64213	>sp|Q64213|SF01_MOUSE Splicing factor 1 OS=Mus musculus GN=Sf1 PE=1 SV=6	1	2	3	2
	Q6P9L6	>sp|Q6P9L6|KIF15_MOUSE Kinesin-like protein KIF15 OS=Mus musculus GN=Kif15 PE=1 SV=1	1	2	2	3
	Q6PGG2	>sp|Q6PGG2|GMIP_MOUSE GEM-interacting protein OS=Mus musculus GN=Gmip PE=1 SV=1	3	2	1	2
	Q71LX4	>sp|Q71LX4|TLN2_MOUSE Talin-2 OS=Mus musculus GN=Tln2 PE=1 SV=3	2	3	1	2
	Q7TSI3	>sp|Q7TSI3|PP6R1_MOUSE Serine/threonine-protein phosphatase 6 regulatory subunit 1 OS=Mus musculus GN=Ppp6r1 PE=1 SV=1		2	4	2
	Q8BH04	>sp|Q8BH04|PCKGM_MOUSE Phosphoenolpyruvate carboxykinase [GTP], mitochondrial OS=Mus musculus GN=Pck2 PE=1 SV=1	2	1	5
	Q8BP67	>sp|Q8BP67|RL24_MOUSE 60S ribosomal protein L24 OS=Mus musculus GN=Rpl24 PE=1 SV=2	3	1	3	1
	Q8BVF7	>sp|Q8BVF7|APH1A_MOUSE Gamma-secretase subunit APH-1A OS=Mus musculus GN=Aph1a PE=2 SV=2	2	2	2	2
	Q8BWT1	>sp|Q8BWT1|THIM_MOUSE 3-ketoacyl-CoA thiolase, mitochondrial OS=Mus musculus GN=Acaa2 PE=1 SV=3	5	1	2
	Q8C4Q9	>sp|Q8C4Q9|TM154_MOUSE Transmembrane protein 154 OS=Mus musculus GN=Tmem154 PE=1 SV=1	3	3	1	1
	Q8C552	>sp|Q8C552|FA78A_MOUSE Protein FAM78A OS=Mus musculus GN=Fam78a PE=1 SV=1	2	3	1	2
	Q8CII9	>sp|Q8CII9|CRLF2_MOUSE Cytokine receptor-like factor 2 OS=Mus musculus GN=Crlf2 PE=1 SV=2	3	3	1	1
	Q8K0C9	>sp|Q8K0C9|GMDS_MOUSE GDP-mannose 4,6 dehydratase OS=Mus musculus GN=Gmds PE=1 SV=1	3		2	3
	Q8K0D0	>sp|Q8K0D0|CDK17_MOUSE Cyclin-dependent kinase 17 OS=Mus musculus GN=Cdk17 PE=1 SV=2	3	2		3
	Q8K298	>sp|Q8K298|ANLN_MOUSE Actin-binding protein anillin OS=Mus musculus GN=Anln PE=1 SV=2	1	3		4
	Q8K3W0	>sp|Q8K3W0|BRE_MOUSE BRCA1-A complex subunit BRE OS=Mus musculus GN=Bre PE=1 SV=2	3	2	2	1
	Q8R050	>sp|Q8R050|ERF3A_MOUSE Eukaryotic peptide chain release factor GTP-binding subunit ERF3A OS=Mus musculus GN=Gspt1 PE=1 SV=2	1	1	4	2
	Q8R1F1	>sp|Q8R1F1|NIBL1_MOUSE Niban-like protein 1 OS=Mus musculus GN=Fam129b PE=1 SV=2	2	3	2	1
	Q8R574	>sp|Q8R574|KPRB_MOUSE Phosphoribosyl pyrophosphate synthase-associated protein 2 OS=Mus musculus GN=Prpsap2 PE=1 SV=1	3	2	2	1
	Q8VH51	>sp|Q8VH51|RBM39_MOUSE RNA-binding protein 39 OS=Mus musculus GN=Rbm39 PE=1 SV=2	3	1	2	2
	Q8VI75	>sp|Q8VI75|IPO4_MOUSE Importin-4 OS=Mus musculus GN=Ipo4 PE=1 SV=1	2	2	3	1
	Q8VI93	>sp|Q8VI93|OAS3_MOUSE 2'-5'-oligoadenylate synthase 3 OS=Mus musculus GN=Oas3 PE=1 SV=1	4	2	1	1
	Q91V64	>sp|Q91V64|ISOC1_MOUSE Isochorismatase domain-containing protein 1 OS=Mus musculus GN=Isoc1 PE=1 SV=1	2	2	3	1
	Q91VJ4	>sp|Q91VJ4|STK38_MOUSE Serine/threonine-protein kinase 38 OS=Mus musculus GN=Stk38 PE=1 SV=1	4	3	1
	Q91YI0	>sp|Q91YI0|ARLY_MOUSE Argininosuccinate lyase OS=Mus musculus GN=Asl PE=1 SV=1	5	1	1	1
	Q99J83	>sp|Q99J83|ATG5_MOUSE Autophagy protein 5 OS=Mus musculus GN=Atg5 PE=1 SV=1	3		4	1
	Q99KN9	>sp|Q99KN9|EPN4_MOUSE Clathrin interactor 1 OS=Mus musculus GN=Clint1 PE=1 SV=2	3	1	3	1
	Q99M54	>sp|Q99M54|CDCA3_MOUSE Cell division cycle-associated protein 3 OS=Mus musculus GN=Cdca3 PE=1 SV=2	2	4	1	1
	Q9CQI3	>sp|Q9CQI3|GMFB_MOUSE Glia maturation factor beta OS=Mus musculus GN=Gmfb PE=1 SV=3	2	2	2	2
	Q9CR67	>sp|Q9CR67|TMM33_MOUSE Transmembrane protein 33 OS=Mus musculus GN=Tmem33 PE=1 SV=1	2	2	2	2
	Q9CXI5	>sp|Q9CXI5|MANF_MOUSE Mesencephalic astrocyte-derived neurotrophic factor OS=Mus musculus GN=Manf PE=1 SV=1	2	1	3	2
	Q9D0F6	>sp|Q9D0F6|RFC5_MOUSE Replication factor C subunit 5 OS=Mus musculus GN=Rfc5 PE=1 SV=1	4	2	1	1
	Q9D0T1	>sp|Q9D0T1|NH2L1_MOUSE NHP2-like protein 1 OS=Mus musculus GN=Snu13 PE=1 SV=4	3	1	2	2
	Q9D4H1	>sp|Q9D4H1|EXOC2_MOUSE Exocyst complex component 2 OS=Mus musculus GN=Exoc2 PE=1 SV=1	4	1	2	1
	Q9D6R2	>sp|Q9D6R2|IDH3A_MOUSE Isocitrate dehydrogenase [NAD] subunit alpha, mitochondrial OS=Mus musculus GN=Idh3a PE=1 SV=1	3		4	1
	Q9D7S9	>sp|Q9D7S9|CHMP5_MOUSE Charged multivesicular body protein 5 OS=Mus musculus GN=Chmp5 PE=1 SV=1	2	2	2	2
	Q9ET26	>sp|Q9ET26|RN114_MOUSE E3 ubiquitin-protein ligase RNF114 OS=Mus musculus GN=Rnf114 PE=1 SV=2	2	2	2	2
	Q9JJU8	>sp|Q9JJU8|SH3L1_MOUSE SH3 domain-binding glutamic acid-rich-like protein OS=Mus musculus GN=Sh3bgrl PE=1 SV=1	2	2	3	1
	Q9JKY0	>sp|Q9JKY0|RCD1_MOUSE Cell differentiation protein RCD1 homolog OS=Mus musculus GN=Rqcd1 PE=1 SV=1	3	2	2	1
	Q9QYG0	>sp|Q9QYG0|NDRG2_MOUSE Protein NDRG2 OS=Mus musculus GN=Ndrg2 PE=1 SV=1	3	2	3
	Q9R0P6	>sp|Q9R0P6|SC11A_MOUSE Signal peptidase complex catalytic subunit SEC11A OS=Mus musculus GN=Sec11a PE=1 SV=1	2	2	2	2
	Q9R1Q7	>sp|Q9R1Q7|PLP2_MOUSE Proteolipid protein 2 OS=Mus musculus GN=Plp2 PE=1 SV=1	2	2	2	2
	Q9WVA3	>sp|Q9WVA3|BUB3_MOUSE Mitotic checkpoint protein BUB3 OS=Mus musculus GN=Bub3 PE=1 SV=2	2	1	3	2
	Q9Z0R6	>sp|Q9Z0R6|ITSN2_MOUSE Intersectin-2 OS=Mus musculus GN=Itsn2 PE=1 SV=2	2	6
	Q9Z1K5	>sp|Q9Z1K5|ARI1_MOUSE E3 ubiquitin-protein ligase ARIH1 OS=Mus musculus GN=Arih1 PE=1 SV=3	2	2	2	2
	Q9Z1W8	>sp|Q9Z1W8|AT12A_MOUSE Potassium-transporting ATPase alpha chain 2 OS=Mus musculus GN=Atp12a PE=1 SV=3	1	2	2	3
	A2BFF7	>tr|A2BFF7|A2BFF7_MOUSE Cytoplasmic dynein 1 intermediate chain 2 OS=Mus musculus GN=Dync1i2 PE=1 SV=1	2	2	2	2
	B1ASP2	>tr|B1ASP2|B1ASP2_MOUSE Tyrosine-protein kinase OS=Mus musculus GN=Jak1 PE=1 SV=1	1	2	4	1
	C6EQJ5	>tr|C6EQJ5|C6EQJ5_MOUSE ASL1/3110003A17Rik fusion protein OS=Mus musculus PE=2 SV=1	2	2	2	2
	F8TZM4	>tr|F8TZM4|F8TZM4_MOUSE Polyprotein (Fragment) OS=Mus musculus PE=4 SV=1	2	2	2	2
	Q0PD32	>tr|Q0PD32|Q0PD32_MOUSE Rab23 OS=Mus musculus GN=Rab23 PE=2 SV=1	1	2	2	3
	Q3TC45	>tr|Q3TC45|Q3TC45_MOUSE Protein S100-A10 OS=Mus musculus GN=S100a10 PE=1 SV=1	2	2	2	2
	Q3TK95	>tr|Q3TK95|Q3TK95_MOUSE Eukaryotic translation initiation factor 4E OS=Mus musculus GN=Eif4e PE=1 SV=1	2	2	3	1
	Q3TQX5	>tr|Q3TQX5|Q3TQX5_MOUSE ATP-dependent RNA helicase DDX3X OS=Mus musculus GN=Ddx3x PE=1 SV=1	1		2	5
	Q3USD5	>tr|Q3USD5|Q3USD5_MOUSE Ethanolamine-phosphate cytidylyltransferase OS=Mus musculus GN=Pcyt2 PE=1 SV=1	2	2	2	2
	Q3V014	>tr|Q3V014|Q3V014_MOUSE H-2 class I histocompatibility antigen, D-37 alpha chain OS=Mus musculus GN=H2-T23 PE=1 SV=1	1	5	1	1
	Q4FK25	>tr|Q4FK25|Q4FK25_MOUSE Proteasome subunit beta type OS=Mus musculus GN=Psmb9 PE=2 SV=1	2	2	2	2
	Q5F1Z8	>tr|Q5F1Z8|Q5F1Z8_MOUSE GM2 ganglioside activator protein OS=Mus musculus GN=Gm2a PE=1 SV=1	2		4	2
	Q5I0X8	>tr|Q5I0X8|Q5I0X8_MOUSE CTD (Carboxy-terminal domain, RNA polymerase II, polypeptide A) small phosphatase 1 OS=Mus musculus GN=Ctdsp1 PE=1 SV=1	2	2	1	3
	Q5M9K7	>tr|Q5M9K7|Q5M9K7_MOUSE 40S ribosomal protein S10 OS=Mus musculus GN=Rps10 PE=1 SV=1	2	1	3	2
	Q5SUZ7	>tr|Q5SUZ7|Q5SUZ7_MOUSE Inducible T-cell co-stimulator OS=Mus musculus GN=Icos PE=4 SV=1	2	2	3	1
	Q7TNL5	>tr|Q7TNL5|Q7TNL5_MOUSE Protein phosphatase 2, regulatory subunit B (B56), delta isoform, isoform CRA_a OS=Mus musculus GN=Ppp2r5d PE=2 SV=1	3	3	1	1
	Q80UE4	>tr|Q80UE4|Q80UE4_MOUSE Epb4.1l2 protein OS=Mus musculus GN=Epb41l2 PE=2 SV=1	2	3	2	1
	Q8CG29	>tr|Q8CG29|Q8CG29_MOUSE Myosin IF OS=Mus musculus GN=Myo1f PE=1 SV=1	4	2	2
	G5E870	>sp|G5E870|TRIPC_MOUSE E3 ubiquitin-protein ligase TRIP12 OS=Mus musculus GN=Trip12 PE=1 SV=1	2	2	1	2
	O09117	>sp|O09117|SYPL1_MOUSE Synaptophysin-like protein 1 OS=Mus musculus GN=Sypl1 PE=1 SV=2	2	2	2	1
	O35127	>sp|O35127|C10_MOUSE Protein C10 OS=Mus musculus GN=Grcc10 PE=1 SV=1	2	2	2	1
	O88398	>sp|O88398|AVIL_MOUSE Advillin OS=Mus musculus GN=Avil PE=1 SV=2	5		1	1
	O88712	>sp|O88712|CTBP1_MOUSE C-terminal-binding protein 1 OS=Mus musculus GN=Ctbp1 PE=1 SV=2	3	1	3
	P0C0S6	>sp|P0C0S6|H2AZ_MOUSE Histone H2A.Z OS=Mus musculus GN=H2afz PE=1 SV=2	2	2	2	1
	P0CW02	>sp|P0CW02|LY6C1_MOUSE Lymphocyte antigen 6C1 OS=Mus musculus GN=Ly6c1 PE=2 SV=1	2	2	1	2
	P13808	>sp|P13808|B3A2_MOUSE Anion exchange protein 2 OS=Mus musculus GN=Slc4a2 PE=1 SV=1	4	1	2
	P14069	>sp|P14069|S10A6_MOUSE Protein S100-A6 OS=Mus musculus GN=S100a6 PE=1 SV=3	1	2	3	1
	P14234	>sp|P14234|FGR_MOUSE Tyrosine-protein kinase Fgr OS=Mus musculus GN=Fgr PE=1 SV=2	2	1	2	2
	P22907	>sp|P22907|HEM3_MOUSE Porphobilinogen deaminase OS=Mus musculus GN=Hmbs PE=1 SV=2	3	2	1	1
	P28740	>sp|P28740|KIF2A_MOUSE Kinesin-like protein KIF2A OS=Mus musculus GN=Kif2a PE=1 SV=2	3	2	1	1
	P36993	>sp|P36993|PPM1B_MOUSE Protein phosphatase 1B OS=Mus musculus GN=Ppm1b PE=1 SV=1	2	3	2
	P41105	>sp|P41105|RL28_MOUSE 60S ribosomal protein L28 OS=Mus musculus GN=Rpl28 PE=1 SV=2	1	1	2	3
	P41438	>sp|P41438|S19A1_MOUSE Folate transporter 1 OS=Mus musculus GN=Slc19a1 PE=1 SV=1	3	2	1	1
	P42682	>sp|P42682|TXK_MOUSE Tyrosine-protein kinase TXK OS=Mus musculus GN=Txk PE=1 SV=1	2	3	2
	P43274	>sp|P43274|H14_MOUSE Histone H1.4 OS=Mus musculus GN=Hist1h1e PE=1 SV=2	1	2	2	2
	P43275	>sp|P43275|H11_MOUSE Histone H1.1 OS=Mus musculus GN=Hist1h1a PE=1 SV=2	1	3	2	1
	P48722	>sp|P48722|HS74L_MOUSE Heat shock 70 kDa protein 4L OS=Mus musculus GN=Hspa4l PE=1 SV=2	2	1	3	1
	P61620	>sp|P61620|S61A1_MOUSE Protein transport protein Sec61 subunit alpha isoform 1 OS=Mus musculus GN=Sec61a1 PE=1 SV=2	1	2	3	1
	P61804	>sp|P61804|DAD1_MOUSE Dolichyl-diphosphooligosaccharide--protein glycosyltransferase subunit DAD1 OS=Mus musculus GN=Dad1 PE=1 SV=3	2	2	1	2
	P62046	>sp|P62046|LRCH1_MOUSE Leucine-rich repeat and calponin homology domain-containing protein 1 OS=Mus musculus GN=Lrch1 PE=1 SV=2	2	2	1	2
	P62315	>sp|P62315|SMD1_MOUSE Small nuclear ribonucleoprotein Sm D1 OS=Mus musculus GN=Snrpd1 PE=1 SV=1	2	2	2	1
	P62717	>sp|P62717|RL18A_MOUSE 60S ribosomal protein L18a OS=Mus musculus GN=Rpl18a PE=1 SV=1	2	1	3	1
	P63024	>sp|P63024|VAMP3_MOUSE Vesicle-associated membrane protein 3 OS=Mus musculus GN=Vamp3 PE=1 SV=1	2	2	1	2
	P70372	>sp|P70372|ELAV1_MOUSE ELAV-like protein 1 OS=Mus musculus GN=Elavl1 PE=1 SV=2	2	1	2	2
	Q00262	>sp|Q00262|STX2_MOUSE Syntaxin-2 OS=Mus musculus GN=Stx2 PE=1 SV=1	2	1	3	1
	Q03526	>sp|Q03526|ITK_MOUSE Tyrosine-protein kinase ITK/TSK OS=Mus musculus GN=Itk PE=1 SV=1	4	3
	Q04750	>sp|Q04750|TOP1_MOUSE DNA topoisomerase 1 OS=Mus musculus GN=Top1 PE=1 SV=2	2	2	1	2
	Q0VGY8	>sp|Q0VGY8|TANC1_MOUSE Protein TANC1 OS=Mus musculus GN=Tanc1 PE=1 SV=2	3	3	1
	Q3TIR3	>sp|Q3TIR3|RIC8A_MOUSE Synembryn-A OS=Mus musculus GN=Ric8a PE=1 SV=2	2	1	3	1
	Q3U0X8	>sp|Q3U0X8|TACT_MOUSE T-cell surface protein tactile OS=Mus musculus GN=Cd96 PE=2 SV=1	2	2	1	2
	Q3UA06	>sp|Q3UA06|PCH2_MOUSE Pachytene checkpoint protein 2 homolog OS=Mus musculus GN=Trip13 PE=1 SV=1	1	1	2	3
	Q3V3Z3	>sp|Q3V3Z3|AGRG5_MOUSE Adhesion G-protein coupled receptor G5 OS=Mus musculus GN=Adgrg5 PE=2 SV=2	2	4		1
	Q571I9	>sp|Q571I9|A16A1_MOUSE Aldehyde dehydrogenase family 16 member A1 OS=Mus musculus GN=Aldh16a1 PE=1 SV=2	1	2	3	1
	Q60973	>sp|Q60973|RBBP7_MOUSE Histone-binding protein RBBP7 OS=Mus musculus GN=Rbbp7 PE=1 SV=1	1	2	1	3
	Q61074	>sp|Q61074|PPM1G_MOUSE Protein phosphatase 1G OS=Mus musculus GN=Ppm1g PE=1 SV=3	1		3	3
	Q61211	>sp|Q61211|EIF2D_MOUSE Eukaryotic translation initiation factor 2D OS=Mus musculus GN=Eif2d PE=1 SV=3	4	1		2
	Q61411	>sp|Q61411|RASH_MOUSE GTPase HRas OS=Mus musculus GN=Hras PE=1 SV=2	5	2
	Q641P0	>sp|Q641P0|ARP3B_MOUSE Actin-related protein 3B OS=Mus musculus GN=Actr3b PE=1 SV=1	2	3	1	1
	Q66JY6	>sp|Q66JY6|ARG39_MOUSE Rho guanine nucleotide exchange factor 39 OS=Mus musculus GN=Arhgef39 PE=2 SV=2	2	2	1	2
	Q6NZB0	>sp|Q6NZB0|DNJC8_MOUSE DnaJ homolog subfamily C member 8 OS=Mus musculus GN=Dnajc8 PE=1 SV=2	2	1	2	2
	Q6PDI6	>sp|Q6PDI6|FA63B_MOUSE Protein FAM63B OS=Mus musculus GN=Fam63b PE=1 SV=1	1	2	1	3
	Q6ZQI3	>sp|Q6ZQI3|MLEC_MOUSE Malectin OS=Mus musculus GN=Mlec PE=1 SV=2	2	1	3	1
	Q7TNC4	>sp|Q7TNC4|LC7L2_MOUSE Putative RNA-binding protein Luc7-like 2 OS=Mus musculus GN=Luc7l2 PE=1 SV=1	1	1	2	3
	Q7TPS5	>sp|Q7TPS5|C2CD5_MOUSE C2 domain-containing protein 5 OS=Mus musculus GN=C2cd5 PE=1 SV=2	2	2	1	2
	Q80UM7	>sp|Q80UM7|MOGS_MOUSE Mannosyl-oligosaccharide glucosidase OS=Mus musculus GN=Mogs PE=1 SV=1	3		2	2
	Q80VQ1	>sp|Q80VQ1|LRRC1_MOUSE Leucine-rich repeat-containing protein 1 OS=Mus musculus GN=Lrrc1 PE=1 SV=2	1	4	2
	Q810B6	>sp|Q810B6|ANFY1_MOUSE Rabankyrin-5 OS=Mus musculus GN=Ankfy1 PE=1 SV=2	4	1	1	1
	Q8BMS9	>sp|Q8BMS9|RASF2_MOUSE Ras association domain-containing protein 2 OS=Mus musculus GN=Rassf2 PE=1 SV=1	2	2	2	1
	Q8BRT1	>sp|Q8BRT1|CLAP2_MOUSE CLIP-associating protein 2 OS=Mus musculus GN=Clasp2 PE=1 SV=1	1	2	1	3
	Q8BUN5	>sp|Q8BUN5|SMAD3_MOUSE Mothers against decapentaplegic homolog 3 OS=Mus musculus GN=Smad3 PE=1 SV=2	2	2	1	2
	Q8BXK9	>sp|Q8BXK9|CLIC5_MOUSE Chloride intracellular channel protein 5 OS=Mus musculus GN=Clic5 PE=1 SV=1	2	1	2	2
	Q8C4Q6	>sp|Q8C4Q6|AIDA_MOUSE Axin interactor, dorsalization-associated protein OS=Mus musculus GN=Aida PE=1 SV=1	2	3	1	1
	Q8CFE6	>sp|Q8CFE6|S38A2_MOUSE Sodium-coupled neutral amino acid transporter 2 OS=Mus musculus GN=Slc38a2 PE=1 SV=1	2	2	1	2
	Q8CGE9	>sp|Q8CGE9|RGS12_MOUSE Regulator of G-protein signaling 12 OS=Mus musculus GN=Rgs12 PE=1 SV=2	3	2	1	1
	Q8CHP8	>sp|Q8CHP8|PGP_MOUSE Glycerol-3-phosphate phosphatase OS=Mus musculus GN=Pgp PE=1 SV=1	1	1	1	4
	Q8CJG0	>sp|Q8CJG0|AGO2_MOUSE Protein argonaute-2 OS=Mus musculus GN=Ago2 PE=1 SV=3	2	2	3
	Q8K2K6	>sp|Q8K2K6|AGFG1_MOUSE Arf-GAP domain and FG repeat-containing protein 1 OS=Mus musculus GN=Agfg1 PE=1 SV=2	3	3	1
	Q8K2P7	>sp|Q8K2P7|S38A1_MOUSE Sodium-coupled neutral amino acid transporter 1 OS=Mus musculus GN=Slc38a1 PE=1 SV=1	2	1	2	2
	Q8R105	>sp|Q8R105|VP37C_MOUSE Vacuolar protein sorting-associated protein 37C OS=Mus musculus GN=Vps37c PE=1 SV=1	2	2	1	2
	Q8R146	>sp|Q8R146|APEH_MOUSE Acylamino-acid-releasing enzyme OS=Mus musculus GN=Apeh PE=1 SV=3	3	2	2
	Q8R5C5	>sp|Q8R5C5|ACTY_MOUSE Beta-centractin OS=Mus musculus GN=Actr1b PE=1 SV=1	3	1	2	1
	Q8VDF3	>sp|Q8VDF3|DAPK2_MOUSE Death-associated protein kinase 2 OS=Mus musculus GN=Dapk2 PE=1 SV=1	4		2	1
	Q8VE37	>sp|Q8VE37|RCC1_MOUSE Regulator of chromosome condensation OS=Mus musculus GN=Rcc1 PE=1 SV=1	3		4
	Q8VEJ9	>sp|Q8VEJ9|VPS4A_MOUSE Vacuolar protein sorting-associated protein 4A OS=Mus musculus GN=Vps4a PE=1 SV=1	2	3		2
	Q8VEK0	>sp|Q8VEK0|CC50A_MOUSE Cell cycle control protein 50A OS=Mus musculus GN=Tmem30a PE=1 SV=1	3		1	3
	Q91W90	>sp|Q91W90|TXND5_MOUSE Thioredoxin domain-containing protein 5 OS=Mus musculus GN=Txndc5 PE=1 SV=2	1	2	3	1
	Q99J45	>sp|Q99J45|NRBP_MOUSE Nuclear receptor-binding protein OS=Mus musculus GN=Nrbp1 PE=1 SV=1	4		2	1
	Q99KD5	>sp|Q99KD5|UN45A_MOUSE Protein unc-45 homolog A OS=Mus musculus GN=Unc45a PE=1 SV=2	1	2	1	3
	Q99L43	>sp|Q99L43|CDS2_MOUSE Phosphatidate cytidylyltransferase 2 OS=Mus musculus GN=Cds2 PE=1 SV=1	2	2	2	1
	Q99LD8	>sp|Q99LD8|DDAH2_MOUSE N(G),N(G)-dimethylarginine dimethylaminohydrolase 2 OS=Mus musculus GN=Ddah2 PE=1 SV=1	1	2	2	2
	Q99LS3	>sp|Q99LS3|SERB_MOUSE Phosphoserine phosphatase OS=Mus musculus GN=Psph PE=1 SV=1	2	1	2	2
	Q99MD9	>sp|Q99MD9|NASP_MOUSE Nuclear autoantigenic sperm protein OS=Mus musculus GN=Nasp PE=1 SV=2	1	2	3	1
	Q9CQR6	>sp|Q9CQR6|PPP6_MOUSE Serine/threonine-protein phosphatase 6 catalytic subunit OS=Mus musculus GN=Ppp6c PE=1 SV=1	2	2	3
	Q9CT10	>sp|Q9CT10|RANB3_MOUSE Ran-binding protein 3 OS=Mus musculus GN=Ranbp3 PE=1 SV=2	3	1	2	1
	Q9CXW4	>sp|Q9CXW4|RL11_MOUSE 60S ribosomal protein L11 OS=Mus musculus GN=Rpl11 PE=1 SV=4	2	2	2	1
	Q9D0B6	>sp|Q9D0B6|PBDC1_MOUSE Protein PBDC1 OS=Mus musculus GN=Pbdc1 PE=1 SV=1	2	2	1	2
	Q9D176	>sp|Q9D176|SUSD3_MOUSE Sushi domain-containing protein 3 OS=Mus musculus GN=Susd3 PE=2 SV=1	2	2	1	2
	Q9D1R9	>sp|Q9D1R9|RL34_MOUSE 60S ribosomal protein L34 OS=Mus musculus GN=Rpl34 PE=1 SV=2	1	2	2	2
	Q9D6P8	>sp|Q9D6P8|CALL3_MOUSE Calmodulin-like protein 3 OS=Mus musculus GN=Calml3 PE=2 SV=1	1	2	2	2
	Q9D967	>sp|Q9D967|MGDP1_MOUSE Magnesium-dependent phosphatase 1 OS=Mus musculus GN=Mdp1 PE=1 SV=1	2	1	2	2
	Q9DBR7	>sp|Q9DBR7|MYPT1_MOUSE Protein phosphatase 1 regulatory subunit 12A OS=Mus musculus GN=Ppp1r12a PE=1 SV=2		2	3	2
	Q9DCC4	>sp|Q9DCC4|P5CR3_MOUSE Pyrroline-5-carboxylate reductase 3 OS=Mus musculus GN=Pycrl PE=1 SV=2	1	2	3	1
	Q9EPR4	>sp|Q9EPR4|S23A2_MOUSE Solute carrier family 23 member 2 OS=Mus musculus GN=Slc23a2 PE=1 SV=2	4	2	1
	Q9ER00	>sp|Q9ER00|STX12_MOUSE Syntaxin-12 OS=Mus musculus GN=Stx12 PE=1 SV=1	1	2	1	3
	Q9ERD8	>sp|Q9ERD8|PARVG_MOUSE Gamma-parvin OS=Mus musculus GN=Parvg PE=1 SV=2	2	1	1	3
	Q9JJ11	>sp|Q9JJ11|TACC3_MOUSE Transforming acidic coiled-coil-containing protein 3 OS=Mus musculus GN=Tacc3 PE=1 SV=1	2	1	3	1
	Q9JJK2	>sp|Q9JJK2|LANC2_MOUSE LanC-like protein 2 OS=Mus musculus GN=Lancl2 PE=1 SV=1	3	3		1
	Q9JK48	>sp|Q9JK48|SHLB1_MOUSE Endophilin-B1 OS=Mus musculus GN=Sh3glb1 PE=1 SV=1	1	2	1	3
	Q9JL62	>sp|Q9JL62|GLTP_MOUSE Glycolipid transfer protein OS=Mus musculus GN=Gltp PE=1 SV=3	2	1	2	2
	Q9JLQ2	>sp|Q9JLQ2|GIT2_MOUSE ARF GTPase-activating protein GIT2 OS=Mus musculus GN=Git2 PE=1 SV=2	2	1	2	2
	Q9QXD8	>sp|Q9QXD8|LIMD1_MOUSE LIM domain-containing protein 1 OS=Mus musculus GN=Limd1 PE=1 SV=2	1	3		3
	Q9QZM4	>sp|Q9QZM4|TR10B_MOUSE Tumor necrosis factor receptor superfamily member 10B OS=Mus musculus GN=Tnfrsf10b PE=2 SV=3	2	3	2
	Q9R0Q6	>sp|Q9R0Q6|ARC1A_MOUSE Actin-related protein 2/3 complex subunit 1A OS=Mus musculus GN=Arpc1a PE=1 SV=1	2	1	1	3
	Q9WTK5	>sp|Q9WTK5|NFKB2_MOUSE Nuclear factor NF-kappa-B p100 subunit OS=Mus musculus GN=Nfkb2 PE=1 SV=1	2	1	1	3
	Q9WVL2	>sp|Q9WVL2|STAT2_MOUSE Signal transducer and activator of transcription 2 OS=Mus musculus GN=Stat2 PE=1 SV=1	2	1	2	2
	Q9Z2C4	>sp|Q9Z2C4|MTMR1_MOUSE Myotubularin-related protein 1 OS=Mus musculus GN=Mtmr1 PE=1 SV=1	1	2	2	2
	Q9Z2I8	>sp|Q9Z2I8|SUCB2_MOUSE Succinyl-CoA ligase [GDP-forming] subunit beta, mitochondrial OS=Mus musculus GN=Suclg2 PE=1 SV=3	4	1	2
	A0A0R4J049	>tr|A0A0R4J049|A0A0R4J049_MOUSE Protein arginine N-methyltransferase 5 OS=Mus musculus GN=Prmt5 PE=1 SV=1	3	2		2
	A0A0R4J0H7	>tr|A0A0R4J0H7|A0A0R4J0H7_MOUSE Condensin complex subunit 1 OS=Mus musculus GN=Ncapd2 PE=1 SV=1	3	1	2	1
	A2A5V2	>tr|A2A5V2|A2A5V2_MOUSE SH3 domain-binding protein 1 OS=Mus musculus GN=Sh3bp1 PE=1 SV=1	1	4	1	1
	A2A6J4	>tr|A2A6J4|A2A6J4_MOUSE Lymphocyte-specific protein 1 OS=Mus musculus GN=Lsp1 PE=1 SV=1	2	2	1	2
	A2RS23	>tr|A2RS23|A2RS23_MOUSE Peptidase D OS=Mus musculus GN=Pepd PE=1 SV=1	1	2	2	2
	B9EKL6	>tr|B9EKL6|B9EKL6_MOUSE MCG114106 OS=Mus musculus GN=Ptp4a1 PE=1 SV=1	2	1	1	3
	Q0VGU0	>tr|Q0VGU0|Q0VGU0_MOUSE GTP-binding protein SAR1b OS=Mus musculus GN=Sar1b PE=1 SV=1	2	2	2	1
	Q3TCZ2	>tr|Q3TCZ2|Q3TCZ2_MOUSE Solute carrier family 29 (Nucleoside transporters), member 1, isoform CRA_a OS=Mus musculus GN=Slc29a1 PE=2 SV=1	1	1	1	4
	Q3THQ5	>tr|Q3THQ5|Q3THQ5_MOUSE Putative uncharacterized protein OS=Mus musculus GN=Stip1 PE=2 SV=1			7
	Q3TSR4	>tr|Q3TSR4|Q3TSR4_MOUSE Putative uncharacterized protein OS=Mus musculus GN=Ndrg1 PE=2 SV=1	4	3
	Q3TTW2	>tr|Q3TTW2|Q3TTW2_MOUSE Protein-serine/threonine kinase (Fragment) OS=Mus musculus GN=Grk6 PE=2 SV=1	1	2	3	1
	Q3U1V3	>tr|Q3U1V3|Q3U1V3_MOUSE Protein-serine/threonine kinase OS=Mus musculus GN=Adrbk1 PE=1 SV=1	3	2		2
	Q3UBY5	>tr|Q3UBY5|Q3UBY5_MOUSE Cathepsin C, isoform CRA_b OS=Mus musculus GN=Ctsc PE=1 SV=1	2	1	2	2
	Q3UED7	>tr|Q3UED7|Q3UED7_MOUSE Interferon-gamma-inducible GTPase Ifgga2 protein OS=Mus musculus GN=Gm4951 PE=1 SV=1	3	1		3
	Q3UJB0	>tr|Q3UJB0|Q3UJB0_MOUSE Protein Sf3b2 OS=Mus musculus GN=Sf3b2 PE=1 SV=1	2	1	2	2
	Q3UPA1	>tr|Q3UPA1|Q3UPA1_MOUSE Guanine nucleotide binding protein, alpha 11 OS=Mus musculus GN=Gna11 PE=1 SV=1	2	3		2
	Q3UPI8	>tr|Q3UPI8|Q3UPI8_MOUSE Transporter OS=Mus musculus GN=Slc6a6 PE=1 SV=1	1	2	1	3
	Q3UYW8	>tr|Q3UYW8|Q3UYW8_MOUSE Putative uncharacterized protein (Fragment) OS=Mus musculus GN=Ahnak PE=2 SV=1	3	1	1	2
	Q544F4	>tr|Q544F4|Q544F4_MOUSE P2Y purinoceptor 14 OS=Mus musculus GN=P2ry14 PE=2 SV=1	3	1	1	2
	Q5HZH8	>tr|Q5HZH8|Q5HZH8_MOUSE MAD2 mitotic arrest deficient-like 1 (Yeast) OS=Mus musculus GN=Mad2l1 PE=1 SV=1	2		3	2
	Q5M9K9	>tr|Q5M9K9|Q5M9K9_MOUSE 60S ribosomal protein L31 OS=Mus musculus GN=Rpl31 PE=1 SV=1	2	1	3	1
	Q5ND42	>tr|Q5ND42|Q5ND42_MOUSE Phosphatidylinositol transfer protein alpha isoform OS=Mus musculus GN=Pitpna PE=1 SV=1		2	3	2
	Q5SWN9	>tr|Q5SWN9|Q5SWN9_MOUSE Putative uncharacterized protein OS=Mus musculus GN=Map2k3 PE=2 SV=1	1	1	2	3
	Q66JU6	>tr|Q66JU6|Q66JU6_MOUSE H2-K1 protein OS=Mus musculus GN=H2-K1 PE=2 SV=1	2	1	2	2
	Q80Y35	>tr|Q80Y35|Q80Y35_MOUSE Nuclear mitotic apparatus protein 1 OS=Mus musculus GN=Numa1 PE=2 SV=1	1	2	3	1
	Q8HWA3	>tr|Q8HWA3|Q8HWA3_MOUSE Protein Ulbp1 OS=Mus musculus GN=Ulbp1 PE=2 SV=1	3	3		1
	Q99LB4	>tr|Q99LB4|Q99LB4_MOUSE Capping protein (Actin filament), gelsolin-like OS=Mus musculus GN=Capg PE=1 SV=1	2	2	1	2
	V9GX38	>tr|V9GX38|V9GX38_MOUSE Protein Gm17190 OS=Mus musculus GN=Gm17190 PE=1 SV=1	2	1	2	2
	E9Q394	>sp|E9Q394|AKP13_MOUSE A-kinase anchor protein 13 OS=Mus musculus GN=Akap13 PE=1 SV=1	2	3	1
	O08547	>sp|O08547|SC22B_MOUSE Vesicle-trafficking protein SEC22b OS=Mus musculus GN=Sec22b PE=1 SV=3	2	1	3
	O08585	>sp|O08585|CLCA_MOUSE Clathrin light chain A OS=Mus musculus GN=Clta PE=1 SV=2	1	1	3	1
	O08997	>sp|O08997|ATOX1_MOUSE Copper transport protein ATOX1 OS=Mus musculus GN=Atox1 PE=1 SV=1	1	2	2	1
	O35864	>sp|O35864|CSN5_MOUSE COP9 signalosome complex subunit 5 OS=Mus musculus GN=Cops5 PE=1 SV=3	2	1	1	2
	O70439	>sp|O70439|STX7_MOUSE Syntaxin-7 OS=Mus musculus GN=Stx7 PE=1 SV=3	2	3		1
	P00375	>sp|P00375|DYR_MOUSE Dihydrofolate reductase OS=Mus musculus GN=Dhfr PE=1 SV=3	3	1		2
	P02089	>sp|P02089|HBB2_MOUSE Hemoglobin subunit beta-2 OS=Mus musculus GN=Hbb-b2 PE=1 SV=2	2	2	1	1
	P06335	>sp|P06335|TCC4_MOUSE T-cell receptor gamma chain C region 5/10-13 OS=Mus musculus PE=4 SV=1	1	3		2
	P18242	>sp|P18242|CATD_MOUSE Cathepsin D OS=Mus musculus GN=Ctsd PE=1 SV=1	1	1	2	2
	P20491	>sp|P20491|FCERG_MOUSE High affinity immunoglobulin epsilon receptor subunit gamma OS=Mus musculus GN=Fcer1g PE=1 SV=1	2	2	1	1
	P28667	>sp|P28667|MRP_MOUSE MARCKS-related protein OS=Mus musculus GN=Marcksl1 PE=1 SV=2	1	2	1	2
	P34902	>sp|P34902|IL2RG_MOUSE Cytokine receptor common subunit gamma OS=Mus musculus GN=Il2rg PE=2 SV=1	2	2	1	1
	P35550	>sp|P35550|FBRL_MOUSE rRNA 2'-O-methyltransferase fibrillarin OS=Mus musculus GN=Fbl PE=1 SV=2	2	1	2	1
	P42125	>sp|P42125|ECI1_MOUSE Enoyl-CoA delta isomerase 1, mitochondrial OS=Mus musculus GN=Eci1 PE=1 SV=2	2		3	1
	P51791	>sp|P51791|CLCN3_MOUSE H(+)/Cl(-) exchange transporter 3 OS=Mus musculus GN=Clcn3 PE=1 SV=2	4	1		1
	P54731	>sp|P54731|FAF1_MOUSE FAS-associated factor 1 OS=Mus musculus GN=Faf1 PE=1 SV=2	2	2	1	1
	P55821	>sp|P55821|STMN2_MOUSE Stathmin-2 OS=Mus musculus GN=Stmn2 PE=1 SV=1	1	2	1	2
	P56376	>sp|P56376|ACYP1_MOUSE Acylphosphatase-1 OS=Mus musculus GN=Acyp1 PE=1 SV=2	1	1	2	2
	P59108	>sp|P59108|CPNE2_MOUSE Copine-2 OS=Mus musculus GN=Cpne2 PE=1 SV=1	2	2	1	1
	P60764	>sp|P60764|RAC3_MOUSE Ras-related C3 botulinum toxin substrate 3 OS=Mus musculus GN=Rac3 PE=1 SV=1	1	3	1	1
	P61202	>sp|P61202|CSN2_MOUSE COP9 signalosome complex subunit 2 OS=Mus musculus GN=Cops2 PE=1 SV=1	2	1	3
	P61255	>sp|P61255|RL26_MOUSE 60S ribosomal protein L26 OS=Mus musculus GN=Rpl26 PE=1 SV=1	1	1	2	2
	P61759	>sp|P61759|PFD3_MOUSE Prefoldin subunit 3 OS=Mus musculus GN=Vbp1 PE=1 SV=2	3		3
	P61961	>sp|P61961|UFM1_MOUSE Ubiquitin-fold modifier 1 OS=Mus musculus GN=Ufm1 PE=1 SV=1	1	2	2	1
	P62267	>sp|P62267|RS23_MOUSE 40S ribosomal protein S23 OS=Mus musculus GN=Rps23 PE=1 SV=3	2	1	2	1
	P62307	>sp|P62307|RUXF_MOUSE Small nuclear ribonucleoprotein F OS=Mus musculus GN=Snrpf PE=1 SV=1	2	2	1	1
	P70423	>sp|P70423|CTR3_MOUSE Cationic amino acid transporter 3 OS=Mus musculus GN=Slc7a3 PE=2 SV=1	1	2	2	1
	P84075	>sp|P84075|HPCA_MOUSE Neuron-specific calcium-binding protein hippocalcin OS=Mus musculus GN=Hpca PE=1 SV=2	2	1	1	2
	Q03265	>sp|Q03265|ATPA_MOUSE ATP synthase subunit alpha, mitochondrial OS=Mus musculus GN=Atp5a1 PE=1 SV=1	2	2		2
	Q05910	>sp|Q05910|ADAM8_MOUSE Disintegrin and metalloproteinase domain-containing protein 8 OS=Mus musculus GN=Adam8 PE=1 SV=3	4	1		1
	Q2EMV9	>sp|Q2EMV9|PAR14_MOUSE Poly [ADP-ribose] polymerase 14 OS=Mus musculus GN=Parp14 PE=1 SV=3	3	2	1
	Q3THS6	>sp|Q3THS6|METK2_MOUSE S-adenosylmethionine synthase isoform type-2 OS=Mus musculus GN=Mat2a PE=1 SV=2	1	1	1	3
	Q3UHD6	>sp|Q3UHD6|SNX27_MOUSE Sorting nexin-27 OS=Mus musculus GN=Snx27 PE=1 SV=2	2	3	1
	Q3UU67	>sp|Q3UU67|TRAT1_MOUSE T-cell receptor-associated transmembrane adapter 1 OS=Mus musculus GN=Trat1 PE=1 SV=2	2	3	1
	Q5EG47	>sp|Q5EG47|AAPK1_MOUSE 5'-AMP-activated protein kinase catalytic subunit alpha-1 OS=Mus musculus GN=Prkaa1 PE=1 SV=2	2	1	2	1
	Q5Y5T2	>sp|Q5Y5T2|ZDH18_MOUSE Palmitoyltransferase ZDHHC18 OS=Mus musculus GN=Zdhhc18 PE=1 SV=4	2	1	2	1
	Q60819	>sp|Q60819|I15RA_MOUSE Interleukin-15 receptor subunit alpha OS=Mus musculus GN=Il15ra PE=1 SV=1	3	1	1	1
	Q60930	>sp|Q60930|VDAC2_MOUSE Voltage-dependent anion-selective channel protein 2 OS=Mus musculus GN=Vdac2 PE=1 SV=2	3		1	2
	Q60932	>sp|Q60932|VDAC1_MOUSE Voltage-dependent anion-selective channel protein 1 OS=Mus musculus GN=Vdac1 PE=1 SV=3	3	1		2
	Q61033	>sp|Q61033|LAP2A_MOUSE Lamina-associated polypeptide 2, isoforms alpha/zeta OS=Mus musculus GN=Tmpo PE=1 SV=4	2	1	2	1
	Q61189	>sp|Q61189|ICLN_MOUSE Methylosome subunit pICln OS=Mus musculus GN=Clns1a PE=1 SV=1	1	2	2	1
	Q61703	>sp|Q61703|ITIH2_MOUSE Inter-alpha-trypsin inhibitor heavy chain H2 OS=Mus musculus GN=Itih2 PE=1 SV=1	2	3	1
	Q61781	>sp|Q61781|K1C14_MOUSE Keratin, type I cytoskeletal 14 OS=Mus musculus GN=Krt14 PE=1 SV=2	2		3	1
	Q62084	>sp|Q62084|PP14B_MOUSE Protein phosphatase 1 regulatory subunit 14B OS=Mus musculus GN=Ppp1r14b PE=1 SV=2	2	2	1	1
	Q62170	>sp|Q62170|SELPL_MOUSE P-selectin glycoprotein ligand 1 OS=Mus musculus GN=Selplg PE=1 SV=2		3	2	1
	Q62186	>sp|Q62186|SSRD_MOUSE Translocon-associated protein subunit delta OS=Mus musculus GN=Ssr4 PE=1 SV=1	2	2	2
	Q62384	>sp|Q62384|ZPR1_MOUSE Zinc finger protein ZPR1 OS=Mus musculus GN=Zpr1 PE=1 SV=1	1	2	2	1
	Q64430	>sp|Q64430|ATP7A_MOUSE Copper-transporting ATPase 1 OS=Mus musculus GN=Atp7a PE=1 SV=3	1	2	1	2
	Q68FE6	>sp|Q68FE6|FA65A_MOUSE Protein FAM65A OS=Mus musculus GN=Fam65a PE=1 SV=2		3		3
	Q69Z38	>sp|Q69Z38|PEAK1_MOUSE Pseudopodium-enriched atypical kinase 1 OS=Mus musculus GN=Peak1 PE=1 SV=4	4	1		1
	Q6NVE8	>sp|Q6NVE8|WDR44_MOUSE WD repeat-containing protein 44 OS=Mus musculus GN=Wdr44 PE=1 SV=1	2	1	3
	Q6P2B1	>sp|Q6P2B1|TNPO3_MOUSE Transportin-3 OS=Mus musculus GN=Tnpo3 PE=1 SV=1	3	1	2
	Q6PFQ7	>sp|Q6PFQ7|RASL2_MOUSE Ras GTPase-activating protein 4 OS=Mus musculus GN=Rasa4 PE=1 SV=1	2	1	2	1
	Q6PHZ2	>sp|Q6PHZ2|KCC2D_MOUSE Calcium/calmodulin-dependent protein kinase type II subunit delta OS=Mus musculus GN=Camk2d PE=1 SV=1	4		2
	Q6ZWQ0	>sp|Q6ZWQ0|SYNE2_MOUSE Nesprin-2 OS=Mus musculus GN=Syne2 PE=1 SV=2	2	1	2	1
	Q6ZWY3	>sp|Q6ZWY3|RS27L_MOUSE 40S ribosomal protein S27-like OS=Mus musculus GN=Rps27l PE=1 SV=3	1		3	2
	Q7TSV4	>sp|Q7TSV4|PGM2_MOUSE Phosphoglucomutase-2 OS=Mus musculus GN=Pgm2 PE=1 SV=1	2	1	2	1
	Q80UP3	>sp|Q80UP3|DGKZ_MOUSE Diacylglycerol kinase zeta OS=Mus musculus GN=Dgkz PE=1 SV=2	2	1	1	2
	Q8BFQ3	>sp|Q8BFQ3|OGR1_MOUSE Ovarian cancer G-protein coupled receptor 1 OS=Mus musculus GN=Gpr68 PE=2 SV=1	2	2	1	1
	Q8BGH7	>sp|Q8BGH7|C42S2_MOUSE CDC42 small effector protein 2 OS=Mus musculus GN=Cdc42se2 PE=1 SV=1	2	4
	Q8BGT6	>sp|Q8BGT6|MILK1_MOUSE MICAL-like protein 1 OS=Mus musculus GN=Micall1 PE=1 SV=3	3	1		2
	Q8BH95	>sp|Q8BH95|ECHM_MOUSE Enoyl-CoA hydratase, mitochondrial OS=Mus musculus GN=Echs1 PE=1 SV=1	2	1	2	1
	Q8BJ71	>sp|Q8BJ71|NUP93_MOUSE Nuclear pore complex protein Nup93 OS=Mus musculus GN=Nup93 PE=1 SV=1	2	1	2	1
	Q8BK63	>sp|Q8BK63|KC1A_MOUSE Casein kinase I isoform alpha OS=Mus musculus GN=Csnk1a1 PE=1 SV=2	2	2	1	1
	Q8BMJ3	>sp|Q8BMJ3|IF1AX_MOUSE Eukaryotic translation initiation factor 1A, X-chromosomal OS=Mus musculus GN=Eif1ax PE=2 SV=3	1	1	2	2
	Q8BMP6	>sp|Q8BMP6|GCP60_MOUSE Golgi resident protein GCP60 OS=Mus musculus GN=Acbd3 PE=1 SV=3	3	1	1	1
	Q8BR63	>sp|Q8BR63|F177A_MOUSE Protein FAM177A1 OS=Mus musculus GN=Fam177a1 PE=1 SV=1	1	1	2	2
	Q8BV49	>sp|Q8BV49|IFIX_MOUSE Pyrin and HIN domain-containing protein 1 OS=Mus musculus GN=Pyhin1 PE=1 SV=1	4		2
	Q8BVF2	>sp|Q8BVF2|PDCL3_MOUSE Phosducin-like protein 3 OS=Mus musculus GN=Pdcl3 PE=1 SV=1	1	1	1	3
	Q8BVP5	>sp|Q8BVP5|KC1G2_MOUSE Casein kinase I isoform gamma-2 OS=Mus musculus GN=Csnk1g2 PE=1 SV=1	2	2	1	1
	Q8C0L6	>sp|Q8C0L6|PAOX_MOUSE Peroxisomal N(1)-acetyl-spermine/spermidine oxidase OS=Mus musculus GN=Paox PE=1 SV=3	2	2	2
	Q8C0M9	>sp|Q8C0M9|ASGL1_MOUSE Isoaspartyl peptidase/L-asparaginase OS=Mus musculus GN=Asrgl1 PE=1 SV=1		2	2	2
	Q8CCK0	>sp|Q8CCK0|H2AW_MOUSE Core histone macro-H2A.2 OS=Mus musculus GN=H2afy2 PE=1 SV=3	1	2	2	1
	Q8CDG3	>sp|Q8CDG3|VCIP1_MOUSE Deubiquitinating protein VCIP135 OS=Mus musculus GN=Vcpip1 PE=1 SV=1	3	1	1	1
	Q8CGY8	>sp|Q8CGY8|OGT1_MOUSE UDP-N-acetylglucosamine--peptide N-acetylglucosaminyltransferase 110 kDa subunit OS=Mus musculus GN=Ogt PE=1 SV=2	3	1	2
	Q8CIH5	>sp|Q8CIH5|PLCG2_MOUSE 1-phosphatidylinositol 4,5-bisphosphate phosphodiesterase gamma-2 OS=Mus musculus GN=Plcg2 PE=1 SV=1	1	1	2	2
	Q8K4Z3	>sp|Q8K4Z3|NNRE_MOUSE NAD(P)H-hydrate epimerase OS=Mus musculus GN=Naxe PE=1 SV=1	2	1	2	1
	Q8VBV7	>sp|Q8VBV7|CSN8_MOUSE COP9 signalosome complex subunit 8 OS=Mus musculus GN=Cops8 PE=1 SV=1	2	1	2	1
	Q8VDP4	>sp|Q8VDP4|CCAR2_MOUSE Cell cycle and apoptosis regulator protein 2 OS=Mus musculus GN=Ccar2 PE=1 SV=2	3	1	2
	Q8VDQ8	>sp|Q8VDQ8|SIR2_MOUSE NAD-dependent protein deacetylase sirtuin-2 OS=Mus musculus GN=Sirt2 PE=1 SV=2	2	1	1	2
	Q8VE97	>sp|Q8VE97|SRSF4_MOUSE Serine/arginine-rich splicing factor 4 OS=Mus musculus GN=Srsf4 PE=2 SV=1	2	2	1	1
	Q8VED5	>sp|Q8VED5|K2C79_MOUSE Keratin, type II cytoskeletal 79 OS=Mus musculus GN=Krt79 PE=1 SV=2	2	2	1	1
	Q921H8	>sp|Q921H8|THIKA_MOUSE 3-ketoacyl-CoA thiolase A, peroxisomal OS=Mus musculus GN=Acaa1a PE=1 SV=1	2	1	1	2
	Q921W0	>sp|Q921W0|CHM1A_MOUSE Charged multivesicular body protein 1a OS=Mus musculus GN=Chmp1a PE=1 SV=1	2		2	2
	Q921Y0	>sp|Q921Y0|MOB1A_MOUSE MOB kinase activator 1A OS=Mus musculus GN=Mob1a PE=2 SV=3	1	4	1
	Q923D4	>sp|Q923D4|SF3B5_MOUSE Splicing factor 3B subunit 5 OS=Mus musculus GN=Sf3b5 PE=1 SV=1	2	2		2
	Q99J36	>sp|Q99J36|THUM1_MOUSE THUMP domain-containing protein 1 OS=Mus musculus GN=Thumpd1 PE=1 SV=1	3		3
	Q99L13	>sp|Q99L13|3HIDH_MOUSE 3-hydroxyisobutyrate dehydrogenase, mitochondrial OS=Mus musculus GN=Hibadh PE=1 SV=1	1	1	3	1
	Q9CQ48	>sp|Q9CQ48|NUDC2_MOUSE NudC domain-containing protein 2 OS=Mus musculus GN=Nudcd2 PE=1 SV=1	1	2	2	1
	Q9CQ80	>sp|Q9CQ80|VPS25_MOUSE Vacuolar protein-sorting-associated protein 25 OS=Mus musculus GN=Vps25 PE=1 SV=1	1	3	1	1
	Q9CQB5	>sp|Q9CQB5|CISD2_MOUSE CDGSH iron-sulfur domain-containing protein 2 OS=Mus musculus GN=Cisd2 PE=1 SV=1	2	1	2	1
	Q9CQD4	>sp|Q9CQD4|CH1B2_MOUSE Charged multivesicular body protein 1b-2 OS=Mus musculus GN=Chmp1b2 PE=2 SV=2	1	2	1	2
	Q9CQW2	>sp|Q9CQW2|ARL8B_MOUSE ADP-ribosylation factor-like protein 8B OS=Mus musculus GN=Arl8b PE=1 SV=1	2	1	2	1
	Q9CRA5	>sp|Q9CRA5|GOLP3_MOUSE Golgi phosphoprotein 3 OS=Mus musculus GN=Golph3 PE=1 SV=1	2	1	1	2
	Q9CXY6	>sp|Q9CXY6|ILF2_MOUSE Interleukin enhancer-binding factor 2 OS=Mus musculus GN=Ilf2 PE=1 SV=1	1	2	3
	Q9CY50	>sp|Q9CY50|SSRA_MOUSE Translocon-associated protein subunit alpha OS=Mus musculus GN=Ssr1 PE=1 SV=1	3		1	2
	Q9D0K2	>sp|Q9D0K2|SCOT1_MOUSE Succinyl-CoA:3-ketoacid coenzyme A transferase 1, mitochondrial OS=Mus musculus GN=Oxct1 PE=1 SV=1	3		3
	Q9D1E6	>sp|Q9D1E6|TBCB_MOUSE Tubulin-folding cofactor B OS=Mus musculus GN=Tbcb PE=1 SV=2	1		2	3
	Q9D2C2	>sp|Q9D2C2|SAAL1_MOUSE Protein SAAL1 OS=Mus musculus GN=Saal1 PE=1 SV=1	3		1	2
	Q9D7X8	>sp|Q9D7X8|GGCT_MOUSE Gamma-glutamylcyclotransferase OS=Mus musculus GN=Ggct PE=1 SV=1	2	1	2	1
	Q9D8V0	>sp|Q9D8V0|HM13_MOUSE Minor histocompatibility antigen H13 OS=Mus musculus GN=Hm13 PE=1 SV=1	2		2	2
	Q9D9M2	>sp|Q9D9M2|UBP12_MOUSE Ubiquitin carboxyl-terminal hydrolase 12 OS=Mus musculus GN=Usp12 PE=2 SV=2	2	2	1	1
	Q9EPK7	>sp|Q9EPK7|XPO7_MOUSE Exportin-7 OS=Mus musculus GN=Xpo7 PE=1 SV=3	1	2	2	1
	Q9JHK5	>sp|Q9JHK5|PLEK_MOUSE Pleckstrin OS=Mus musculus GN=Plek PE=1 SV=1	3	3
	Q9JI10	>sp|Q9JI10|STK3_MOUSE Serine/threonine-protein kinase 3 OS=Mus musculus GN=Stk3 PE=1 SV=1	3		1	2
	Q9JKZ2	>sp|Q9JKZ2|SC5A3_MOUSE Sodium/myo-inositol cotransporter OS=Mus musculus GN=Slc5a3 PE=1 SV=2	2	2	1	1
	Q9JL16	>sp|Q9JL16|ISG20_MOUSE Interferon-stimulated gene 20 kDa protein OS=Mus musculus GN=Isg20 PE=1 SV=1	3	1	1	1
	Q9QXL1	>sp|Q9QXL1|KI21B_MOUSE Kinesin-like protein KIF21B OS=Mus musculus GN=Kif21b PE=1 SV=2	1	3		2
	Q9QZS8	>sp|Q9QZS8|SH2D3_MOUSE SH2 domain-containing protein 3C OS=Mus musculus GN=Sh2d3c PE=1 SV=1	2	2		2
	Q9WUM5	>sp|Q9WUM5|SUCA_MOUSE Succinyl-CoA ligase [ADP/GDP-forming] subunit alpha, mitochondrial OS=Mus musculus GN=Suclg1 PE=1 SV=4	2	2	2
	Q9WUP7	>sp|Q9WUP7|UCHL5_MOUSE Ubiquitin carboxyl-terminal hydrolase isozyme L5 OS=Mus musculus GN=Uchl5 PE=1 SV=2	4	1		1
	A0A068F126	>tr|A0A068F126|A0A068F126_MOUSE Glyco-gag polyprotein OS=Mus musculus PE=4 SV=1	2	3	1
	A0JLN1	>tr|A0JLN1|A0JLN1_MOUSE Srp72 protein (Fragment) OS=Mus musculus GN=Srp72 PE=2 SV=1	2		3	1
	A2RS68	>tr|A2RS68|A2RS68_MOUSE Small nuclear ribonucleoprotein 70 (U1) OS=Mus musculus GN=Snrnp70 PE=2 SV=1	2	1	2	1
	A2RS96	>tr|A2RS96|A2RS96_MOUSE Transmembrane emp24 domain-containing protein 5 OS=Mus musculus GN=Tmed5 PE=1 SV=1	2	1	2	1
	A6ZI44	>tr|A6ZI44|A6ZI44_MOUSE Fructose-bisphosphate aldolase OS=Mus musculus GN=Aldoa PE=1 SV=1	1	2	2	1
	B1ATB3	>tr|B1ATB3|B1ATB3_MOUSE Transmembrane channel-like protein OS=Mus musculus GN=Tmc6 PE=1 SV=1	1	2	2	1
	B2RTB0	>tr|B2RTB0|B2RTB0_MOUSE 28 kDa heat- and acid-stable phosphoprotein OS=Mus musculus GN=Pdap1 PE=1 SV=1	1	1	2	2
	B9EKC2	>tr|B9EKC2|B9EKC2_MOUSE ATP-binding cassette, sub-family C (CFTR/MRP), member 4 OS=Mus musculus GN=Abcc4 PE=2 SV=1	1	5
	D3YTN4	>tr|D3YTN4|D3YTN4_MOUSE GTPase IMAP family member 4 OS=Mus musculus GN=Gimap4 PE=1 SV=1	1		4	1
	D3YWS2	>tr|D3YWS2|D3YWS2_MOUSE Echinoderm microtubule-associated protein-like 2 OS=Mus musculus GN=Eml2 PE=1 SV=2	2	1	1	2
	E9QKK8	>tr|E9QKK8|E9QKK8_MOUSE Phospholipid-transporting ATPase OS=Mus musculus GN=Atp11c PE=1 SV=1	1	2	1	2
	F7B5B5	>tr|F7B5B5|F7B5B5_MOUSE Protein Hnrnpr OS=Mus musculus GN=Hnrnpr PE=1 SV=1	1	2	2	1
	G3X8U3	>tr|G3X8U3|G3X8U3_MOUSE MCG6895 OS=Mus musculus GN=2210016F16Rik PE=1 SV=1	2	2	2
	O08804	>tr|O08804|O08804_MOUSE NK13 OS=Mus musculus GN=Serpinb6b PE=1 SV=2	3		2	1
	Q1KYM0	>tr|Q1KYM0|Q1KYM0_MOUSE Env polyprotein OS=Mus musculus PE=4 SV=1	2	2		2
	Q3UN35	>tr|Q3UN35|Q3UN35_MOUSE Beta-1,4 N-acetylgalactosaminyltransferase 1 OS=Mus musculus GN=B4galnt1 PE=1 SV=1	3		2	1
	Q3UU23	>tr|Q3UU23|Q3UU23_MOUSE Putative uncharacterized protein (Fragment) OS=Mus musculus GN=Srp72 PE=2 SV=1	3	1		2
	Q4FK30	>tr|Q4FK30|Q4FK30_MOUSE Scarb1 protein OS=Mus musculus GN=Scarb1 PE=1 SV=1	2	2	1	1
	Q505L1	>tr|Q505L1|Q505L1_MOUSE Actin-like 6A, isoform CRA_a OS=Mus musculus GN=Actl6a PE=1 SV=1	2	2	1	1
	Q543G3	>tr|Q543G3|Q543G3_MOUSE PCTAIRE-motif protein kinase 1 OS=Mus musculus GN=Cdk16 PE=2 SV=1	1	3	1	1
	Q544K1	>tr|Q544K1|Q544K1_MOUSE SLAM OS=Mus musculus GN=Slamf1 PE=2 SV=1		4		2
	Q545Y3	>tr|Q545Y3|Q545Y3_MOUSE Tropomyosin 1, alpha, isoform CRA_l OS=Mus musculus GN=Tpm1 PE=2 SV=1	1	2	2	1
	Q5HZI6	>tr|Q5HZI6|Q5HZI6_MOUSE GDP-L-fucose synthase OS=Mus musculus GN=Tsta3 PE=1 SV=1	2	1	2	1
	Q5I0T8	>tr|Q5I0T8|Q5I0T8_MOUSE Ribosomal protein L19 OS=Mus musculus GN=Rpl19 PE=1 SV=1	1	1	2	2
	Q5KTQ2	>tr|Q5KTQ2|Q5KTQ2_MOUSE MHC class I heavy chain OS=Mus musculus GN=H2-K1 PE=2 SV=1	2	2	1	1
	Q6GT24	>tr|Q6GT24|Q6GT24_MOUSE Peroxiredoxin 6 OS=Mus musculus GN=Prdx6 PE=1 SV=1	1		3	2
	Q6ZWZ6	>tr|Q6ZWZ6|Q6ZWZ6_MOUSE 40S ribosomal protein S12 OS=Mus musculus GN=Rps12 PE=1 SV=1	1	2	2	1
	Q8C048	>tr|Q8C048|Q8C048_MOUSE Calcium-transporting ATPase OS=Mus musculus GN=Atp2b3 PE=1 SV=1	1		5
	Q91YZ8	>tr|Q91YZ8|Q91YZ8_MOUSE Polyadenylate-binding protein OS=Mus musculus GN=Pabpc4 PE=1 SV=1	2	2	1	1
	A2AWA9	>sp|A2AWA9|RBGP1_MOUSE Rab GTPase-activating protein 1 OS=Mus musculus GN=Rabgap1 PE=1 SV=1	2	2	1
	A2CG49	>sp|A2CG49|KALRN_MOUSE Kalirin OS=Mus musculus GN=Kalrn PE=1 SV=1	2	1	1	1
	B2RXV4	>sp|B2RXV4|FLVC1_MOUSE Feline leukemia virus subgroup C receptor-related protein 1 OS=Mus musculus GN=Flvcr1 PE=2 SV=1	1	2	1	1
	B2RY04	>sp|B2RY04|DOCK5_MOUSE Dedicator of cytokinesis protein 5 OS=Mus musculus GN=Dock5 PE=1 SV=2	2	2	1
	F8VQB6	>sp|F8VQB6|MYO10_MOUSE Unconventional myosin-X OS=Mus musculus GN=Myo10 PE=1 SV=1	2	1		2
	O35177	>sp|O35177|CASL_MOUSE Enhancer of filamentation 1 OS=Mus musculus GN=Nedd9 PE=1 SV=2	2	2		1
	O35250	>sp|O35250|EXOC7_MOUSE Exocyst complex component 7 OS=Mus musculus GN=Exoc7 PE=1 SV=2	3		1	1
	O54941	>sp|O54941|SMCE1_MOUSE SWI/SNF-related matrix-associated actin-dependent regulator of chromatin subfamily E member 1 OS=Mus musculus GN=Smarce1 PE=1 SV=1	2	1	1	1
	O54962	>sp|O54962|BAF_MOUSE Barrier-to-autointegration factor OS=Mus musculus GN=Banf1 PE=1 SV=1	1	2	1	1
	O55013	>sp|O55013|TPPC3_MOUSE Trafficking protein particle complex subunit 3 OS=Mus musculus GN=Trappc3 PE=1 SV=1	1	3		1
	O88746	>sp|O88746|TOM1_MOUSE Target of Myb protein 1 OS=Mus musculus GN=Tom1 PE=1 SV=1	2	1	1	1
	O88879	>sp|O88879|APAF_MOUSE Apoptotic protease-activating factor 1 OS=Mus musculus GN=Apaf1 PE=1 SV=3	2	2	1
	O88952	>sp|O88952|LIN7C_MOUSE Protein lin-7 homolog C OS=Mus musculus GN=Lin7c PE=1 SV=2		1	2	2
	O88983	>sp|O88983|STX8_MOUSE Syntaxin-8 OS=Mus musculus GN=Stx8 PE=1 SV=1	2	1	1	1
	O89079	>sp|O89079|COPE_MOUSE Coatomer subunit epsilon OS=Mus musculus GN=Cope PE=1 SV=3	2		3
	O89112	>sp|O89112|LANC1_MOUSE LanC-like protein 1 OS=Mus musculus GN=Lancl1 PE=1 SV=1	2	1	1	1
	P01029	>sp|P01029|CO4B_MOUSE Complement C4-B OS=Mus musculus GN=C4b PE=1 SV=3	1	2	1	1
	P04104	>sp|P04104|K2C1_MOUSE Keratin, type II cytoskeletal 1 OS=Mus musculus GN=Krt1 PE=1 SV=4	1	2	1	1
	P06346	>sp|P06346|HB2F_MOUSE H-2 class II histocompatibility antigen, A-F beta chain (Fragment) OS=Mus musculus GN=H2-Ab1 PE=1 SV=1		4		1
	P07607	>sp|P07607|TYSY_MOUSE Thymidylate synthase OS=Mus musculus GN=Tyms PE=1 SV=1	3	1		1
	P08103	>sp|P08103|HCK_MOUSE Tyrosine-protein kinase HCK OS=Mus musculus GN=Hck PE=1 SV=4	1	1	2	1
	P09528	>sp|P09528|FRIH_MOUSE Ferritin heavy chain OS=Mus musculus GN=Fth1 PE=1 SV=2	2	2	1
	P11370	>sp|P11370|ENV2_MOUSE Retrovirus-related Env polyprotein from Fv-4 locus OS=Mus musculus GN=Fv4 PE=1 SV=2	1	1		3
	P13647	>sp|P13647|K2C5_HUMAN Keratin, type II cytoskeletal 5 OS=Homo sapiens GN=KRT5 PE=1 SV=3	3		2
	P15208	>sp|P15208|INSR_MOUSE Insulin receptor OS=Mus musculus GN=Insr PE=1 SV=2		3		2
	P23150	>sp|P23150|HA2J_MOUSE H-2 class II histocompatibility antigen, I-E alpha chain (Fragment) OS=Mus musculus PE=1 SV=1	1	2		2
	P28571	>sp|P28571|SC6A9_MOUSE Sodium- and chloride-dependent glycine transporter 1 OS=Mus musculus GN=Slc6a9 PE=1 SV=3	2	2		1
	P29387	>sp|P29387|GBB4_MOUSE Guanine nucleotide-binding protein subunit beta-4 OS=Mus musculus GN=Gnb4 PE=1 SV=4	2		1	2
	P29452	>sp|P29452|CASP1_MOUSE Caspase-1 OS=Mus musculus GN=Casp1 PE=1 SV=1	2	1	1	1
	P33610	>sp|P33610|PRI2_MOUSE DNA primase large subunit OS=Mus musculus GN=Prim2 PE=1 SV=1	2	1	1	1
	P35762	>sp|P35762|CD81_MOUSE CD81 antigen OS=Mus musculus GN=Cd81 PE=1 SV=2		3	1	1
	P47964	>sp|P47964|RL36_MOUSE 60S ribosomal protein L36 OS=Mus musculus GN=Rpl36 PE=3 SV=2	1	1	2	1
	P49282	>sp|P49282|NRAM2_MOUSE Natural resistance-associated macrophage protein 2 OS=Mus musculus GN=Slc11a2 PE=1 SV=2	1	2	1	1
	P49962	>sp|P49962|SRP09_MOUSE Signal recognition particle 9 kDa protein OS=Mus musculus GN=Srp9 PE=1 SV=2	2	2	1
	P50396	>sp|P50396|GDIA_MOUSE Rab GDP dissociation inhibitor alpha OS=Mus musculus GN=Gdi1 PE=1 SV=3	1	3	1
	P50446	>sp|P50446|K2C6A_MOUSE Keratin, type II cytoskeletal 6A OS=Mus musculus GN=Krt6a PE=1 SV=3	2	1	1	1
	P52633	>sp|P52633|STAT6_MOUSE Signal transducer and transcription activator 6 OS=Mus musculus GN=Stat6 PE=1 SV=2	2	1	2
	P60487	>sp|P60487|PLPP_MOUSE Pyridoxal phosphate phosphatase OS=Mus musculus GN=Pdxp PE=1 SV=1	1	1	2	1
	P61290	>sp|P61290|PSME3_MOUSE Proteasome activator complex subunit 3 OS=Mus musculus GN=Psme3 PE=1 SV=1	2		1	2
	P68433	>sp|P68433|H31_MOUSE Histone H3.1 OS=Mus musculus GN=Hist1h3a PE=1 SV=2	1	1	2	1
	P70206	>sp|P70206|PLXA1_MOUSE Plexin-A1 OS=Mus musculus GN=Plxna1 PE=1 SV=1	2			3
	P70658	>sp|P70658|CXCR4_MOUSE C-X-C chemokine receptor type 4 OS=Mus musculus GN=Cxcr4 PE=1 SV=2	2	2	1
	P70698	>sp|P70698|PYRG1_MOUSE CTP synthase 1 OS=Mus musculus GN=Ctps1 PE=1 SV=2			4	1
	P97765	>sp|P97765|WBP2_MOUSE WW domain-binding protein 2 OS=Mus musculus GN=Wbp2 PE=1 SV=1	1	1	2	1
	P97823	>sp|P97823|LYPA1_MOUSE Acyl-protein thioesterase 1 OS=Mus musculus GN=Lypla1 PE=1 SV=1	1	2	2
	P97825	>sp|P97825|HN1_MOUSE Hematological and neurological expressed 1 protein OS=Mus musculus GN=Hn1 PE=1 SV=3	1	2	1	1
	Q00623	>sp|Q00623|APOA1_MOUSE Apolipoprotein A-I OS=Mus musculus GN=Apoa1 PE=1 SV=2	1	1	2	1
	Q08943	>sp|Q08943|SSRP1_MOUSE FACT complex subunit SSRP1 OS=Mus musculus GN=Ssrp1 PE=1 SV=2	1		1	3
	Q3TB92	>sp|Q3TB92|MILR1_MOUSE Allergin-1 OS=Mus musculus GN=Milr1 PE=1 SV=2	2	2		1
	Q3TBT3	>sp|Q3TBT3|STING_MOUSE Stimulator of interferon genes protein OS=Mus musculus GN=Tmem173 PE=1 SV=2	3		1	1
	Q3TGF2	>sp|Q3TGF2|F107B_MOUSE Protein FAM107B OS=Mus musculus GN=Fam107b PE=1 SV=2	2	1	1	1
	Q3TPX4	>sp|Q3TPX4|EXOC5_MOUSE Exocyst complex component 5 OS=Mus musculus GN=Exoc5 PE=1 SV=2	3	2
	Q3U2C5	>sp|Q3U2C5|RN149_MOUSE E3 ubiquitin-protein ligase RNF149 OS=Mus musculus GN=Rnf149 PE=1 SV=3	1	1	2	1
	Q3UYH7	>sp|Q3UYH7|ARBK2_MOUSE Beta-adrenergic receptor kinase 2 OS=Mus musculus GN=Adrbk2 PE=1 SV=2	1	2	2
	Q3UZ39	>sp|Q3UZ39|LRRF1_MOUSE Leucine-rich repeat flightless-interacting protein 1 OS=Mus musculus GN=Lrrfip1 PE=1 SV=2	2	2	1
	Q4LDD4	>sp|Q4LDD4|ARAP1_MOUSE Arf-GAP with Rho-GAP domain, ANK repeat and PH domain-containing protein 1 OS=Mus musculus GN=Arap1 PE=1 SV=2	3		1	1
	Q4QRL3	>sp|Q4QRL3|CC88B_MOUSE Coiled-coil domain-containing protein 88B OS=Mus musculus GN=Ccdc88b PE=1 SV=2	4			1
	Q571I4	>sp|Q571I4|SG223_MOUSE Tyrosine-protein kinase SgK223 OS=Mus musculus GN=Sgk223 PE=1 SV=2	1	3		1
	Q58A65	>sp|Q58A65|JIP4_MOUSE C-Jun-amino-terminal kinase-interacting protein 4 OS=Mus musculus GN=Spag9 PE=1 SV=2	1	1	2	1
	Q5SVR0	>sp|Q5SVR0|TBC9B_MOUSE TBC1 domain family member 9B OS=Mus musculus GN=Tbc1d9b PE=1 SV=1	1	1	1	2
	Q60865	>sp|Q60865|CAPR1_MOUSE Caprin-1 OS=Mus musculus GN=Caprin1 PE=1 SV=2	1	2	1	1
	Q61090	>sp|Q61090|FZD7_MOUSE Frizzled-7 OS=Mus musculus GN=Fzd7 PE=1 SV=2	1		2	2
	Q61249	>sp|Q61249|IGBP1_MOUSE Immunoglobulin-binding protein 1 OS=Mus musculus GN=Igbp1 PE=1 SV=1	1	1	3
	Q61548	>sp|Q61548|AP180_MOUSE Clathrin coat assembly protein AP180 OS=Mus musculus GN=Snap91 PE=1 SV=1	1	2	1	1
	Q61704	>sp|Q61704|ITIH3_MOUSE Inter-alpha-trypsin inhibitor heavy chain H3 OS=Mus musculus GN=Itih3 PE=1 SV=3	1	2	2
	Q62189	>sp|Q62189|SNRPA_MOUSE U1 small nuclear ribonucleoprotein A OS=Mus musculus GN=Snrpa PE=1 SV=3	2		2	1
	Q62426	>sp|Q62426|CYTB_MOUSE Cystatin-B OS=Mus musculus GN=Cstb PE=1 SV=1	2	1	1	1
	Q64281	>sp|Q64281|LIRB4_MOUSE Leukocyte immunoglobulin-like receptor subfamily B member 4 OS=Mus musculus GN=Lilrb4 PE=1 SV=1	3	1	1
	Q64518	>sp|Q64518|AT2A3_MOUSE Sarcoplasmic/endoplasmic reticulum calcium ATPase 3 OS=Mus musculus GN=Atp2a3 PE=1 SV=3	2		3
	Q64523	>sp|Q64523|H2A2C_MOUSE Histone H2A type 2-C OS=Mus musculus GN=Hist2h2ac PE=1 SV=3	2	2	1
	Q66JS6	>sp|Q66JS6|EI3JB_MOUSE Eukaryotic translation initiation factor 3 subunit J-B OS=Mus musculus GN=Eif3j2 PE=1 SV=1	1	1	2	1
	Q6A037	>sp|Q6A037|N4BP1_MOUSE NEDD4-binding protein 1 OS=Mus musculus GN=N4bp1 PE=1 SV=2	1	4
	Q6P3D0	>sp|Q6P3D0|NUD16_MOUSE U8 snoRNA-decapping enzyme OS=Mus musculus GN=Nudt16 PE=1 SV=1	1	2	2
	Q6PAJ1	>sp|Q6PAJ1|BCR_MOUSE Breakpoint cluster region protein OS=Mus musculus GN=Bcr PE=1 SV=3	2	1	1	1
	Q6PDM2	>sp|Q6PDM2|SRSF1_MOUSE Serine/arginine-rich splicing factor 1 OS=Mus musculus GN=Srsf1 PE=1 SV=3	1	1	1	2
	Q6PDQ2	>sp|Q6PDQ2|CHD4_MOUSE Chromodomain-helicase-DNA-binding protein 4 OS=Mus musculus GN=Chd4 PE=1 SV=1	2		1	2
	Q6S5J6	>sp|Q6S5J6|KRIT1_MOUSE Krev interaction trapped protein 1 OS=Mus musculus GN=Krit1 PE=1 SV=1	2	2	1
	Q6URW6	>sp|Q6URW6|MYH14_MOUSE Myosin-14 OS=Mus musculus GN=Myh14 PE=1 SV=1	2	1	1	1
	Q6WVG3	>sp|Q6WVG3|KCD12_MOUSE BTB/POZ domain-containing protein KCTD12 OS=Mus musculus GN=Kctd12 PE=1 SV=1	2	1	1	1
	Q6ZQ06	>sp|Q6ZQ06|CE162_MOUSE Centrosomal protein of 162 kDa OS=Mus musculus GN=Cep162 PE=1 SV=2	1	2	1	1
	Q6ZWM4	>sp|Q6ZWM4|LSM8_MOUSE U6 snRNA-associated Sm-like protein LSm8 OS=Mus musculus GN=Lsm8 PE=1 SV=3	1	1	2	1
	Q71FD5	>sp|Q71FD5|ZNRF2_MOUSE E3 ubiquitin-protein ligase ZNRF2 OS=Mus musculus GN=Znrf2 PE=1 SV=1	1	2	1	1
	Q76N33	>sp|Q76N33|STALP_MOUSE AMSH-like protease OS=Mus musculus GN=Stambpl1 PE=1 SV=1	2	1	1	1
	Q80SZ7	>sp|Q80SZ7|GBG5_MOUSE Guanine nucleotide-binding protein G(I)/G(S)/G(O) subunit gamma-5 OS=Mus musculus GN=Gng5 PE=1 SV=2	2	2		1
	Q80WQ2	>sp|Q80WQ2|VAC14_MOUSE Protein VAC14 homolog OS=Mus musculus GN=Vac14 PE=1 SV=1	3		1	1
	Q80X90	>sp|Q80X90|FLNB_MOUSE Filamin-B OS=Mus musculus GN=Flnb PE=1 SV=3	1	1	1	2
	Q80XI4	>sp|Q80XI4|PI42B_MOUSE Phosphatidylinositol 5-phosphate 4-kinase type-2 beta OS=Mus musculus GN=Pip4k2b PE=1 SV=1	2	2	1
	Q810A7	>sp|Q810A7|DDX42_MOUSE ATP-dependent RNA helicase DDX42 OS=Mus musculus GN=Ddx42 PE=1 SV=3	3		1	1
	Q8BFV2	>sp|Q8BFV2|PCID2_MOUSE PCI domain-containing protein 2 OS=Mus musculus GN=Pcid2 PE=1 SV=1	1	2	1	1
	Q8BIQ5	>sp|Q8BIQ5|CSTF2_MOUSE Cleavage stimulation factor subunit 2 OS=Mus musculus GN=Cstf2 PE=1 SV=2	1	1	3
	Q8BL97	>sp|Q8BL97|SRSF7_MOUSE Serine/arginine-rich splicing factor 7 OS=Mus musculus GN=Srsf7 PE=1 SV=1			2	3
	Q8BMS1	>sp|Q8BMS1|ECHA_MOUSE Trifunctional enzyme subunit alpha, mitochondrial OS=Mus musculus GN=Hadha PE=1 SV=1	3		2
	Q8BV13	>sp|Q8BV13|CSN7B_MOUSE COP9 signalosome complex subunit 7b OS=Mus musculus GN=Cops7b PE=1 SV=1	2	1	1	1
	Q8BZ03	>sp|Q8BZ03|KPCD2_MOUSE Serine/threonine-protein kinase D2 OS=Mus musculus GN=Prkd2 PE=1 SV=1	4			1
	Q8CBY8	>sp|Q8CBY8|DCTN4_MOUSE Dynactin subunit 4 OS=Mus musculus GN=Dctn4 PE=1 SV=1	1	1	2	1
	Q8CFI7	>sp|Q8CFI7|RPB2_MOUSE DNA-directed RNA polymerase II subunit RPB2 OS=Mus musculus GN=Polr2b PE=1 SV=2	3	1	1
	Q8K183	>sp|Q8K183|PDXK_MOUSE Pyridoxal kinase OS=Mus musculus GN=Pdxk PE=1 SV=1	1	1	1	2
	Q8K207	>sp|Q8K207|CA021_MOUSE Uncharacterized protein C1orf21 homolog OS=Mus musculus PE=1 SV=1	1	2	1	1
	Q8K3C3	>sp|Q8K3C3|LZIC_MOUSE Protein LZIC OS=Mus musculus GN=Lzic PE=1 SV=1	1		3	1
	Q8R1G6	>sp|Q8R1G6|PDLI2_MOUSE PDZ and LIM domain protein 2 OS=Mus musculus GN=Pdlim2 PE=1 SV=1	1	2		2
	Q8R326	>sp|Q8R326|PSPC1_MOUSE Paraspeckle component 1 OS=Mus musculus GN=Pspc1 PE=1 SV=1	1		1	3
	Q8R527	>sp|Q8R527|RHOQ_MOUSE Rho-related GTP-binding protein RhoQ OS=Mus musculus GN=Rhoq PE=1 SV=2	3	1		1
	Q8R5H1	>sp|Q8R5H1|UBP15_MOUSE Ubiquitin carboxyl-terminal hydrolase 15 OS=Mus musculus GN=Usp15 PE=1 SV=1	2		1	2
	Q8VCM7	>sp|Q8VCM7|FIBG_MOUSE Fibrinogen gamma chain OS=Mus musculus GN=Fgg PE=1 SV=1	1	2	1	1
	Q8VE10	>sp|Q8VE10|NAA40_MOUSE N-alpha-acetyltransferase 40 OS=Mus musculus GN=Naa40 PE=1 SV=1	1	1	1	2
	Q91X58	>sp|Q91X58|ZFN2B_MOUSE AN1-type zinc finger protein 2B OS=Mus musculus GN=Zfand2b PE=1 SV=1	1	3	1
	Q91YH5	>sp|Q91YH5|ATLA3_MOUSE Atlastin-3 OS=Mus musculus GN=Atl3 PE=1 SV=1	3		2
	Q99J87	>sp|Q99J87|DHX58_MOUSE Probable ATP-dependent RNA helicase DHX58 OS=Mus musculus GN=Dhx58 PE=1 SV=2	2	2	1
	Q99JR8	>sp|Q99JR8|SMRD2_MOUSE SWI/SNF-related matrix-associated actin-dependent regulator of chromatin subfamily D member 2 OS=Mus musculus GN=Smarcd2 PE=1 SV=2	2	1	1	1
	Q99LB6	>sp|Q99LB6|MAT2B_MOUSE Methionine adenosyltransferase 2 subunit beta OS=Mus musculus GN=Mat2b PE=1 SV=1	1	1	2	1
	Q99ME2	>sp|Q99ME2|WDR6_MOUSE WD repeat-containing protein 6 OS=Mus musculus GN=Wdr6 PE=1 SV=1	2	1		2
	Q99N09	>sp|Q99N09|M4A6B_MOUSE Membrane-spanning 4-domains subfamily A member 6B OS=Mus musculus GN=Ms4a6b PE=2 SV=1	1	4
	Q9CQ22	>sp|Q9CQ22|LTOR1_MOUSE Ragulator complex protein LAMTOR1 OS=Mus musculus GN=Lamtor1 PE=1 SV=1	1	1	2	1
	Q9CQ26	>sp|Q9CQ26|STABP_MOUSE STAM-binding protein OS=Mus musculus GN=Stambp PE=1 SV=1	2	3
	Q9CQ89	>sp|Q9CQ89|CUTA_MOUSE Protein CutA OS=Mus musculus GN=Cuta PE=1 SV=3	1	1	2	1
	Q9CQF3	>sp|Q9CQF3|CPSF5_MOUSE Cleavage and polyadenylation specificity factor subunit 5 OS=Mus musculus GN=Nudt21 PE=1 SV=1	1	1	1	2
	Q9CQL1	>sp|Q9CQL1|MGN2_MOUSE Protein mago nashi homolog 2 OS=Mus musculus GN=Magohb PE=2 SV=1	1		2	2
	Q9CX86	>sp|Q9CX86|ROA0_MOUSE Heterogeneous nuclear ribonucleoprotein A0 OS=Mus musculus GN=Hnrnpa0 PE=1 SV=1	1	1	1	2
	Q9CXF4	>sp|Q9CXF4|TBC15_MOUSE TBC1 domain family member 15 OS=Mus musculus GN=Tbc1d15 PE=1 SV=1	3			2
	Q9CYZ2	>sp|Q9CYZ2|TPD54_MOUSE Tumor protein D54 OS=Mus musculus GN=Tpd52l2 PE=1 SV=1	3	1	1
	Q9D154	>sp|Q9D154|ILEUA_MOUSE Leukocyte elastase inhibitor A OS=Mus musculus GN=Serpinb1a PE=1 SV=1	3		2
	Q9D1Q6	>sp|Q9D1Q6|ERP44_MOUSE Endoplasmic reticulum resident protein 44 OS=Mus musculus GN=Erp44 PE=1 SV=1	2	1	2
	Q9D8S4	>sp|Q9D8S4|ORN_MOUSE Oligoribonuclease, mitochondrial OS=Mus musculus GN=Rexo2 PE=1 SV=2	2	2		1
	Q9DB16	>sp|Q9DB16|CB39L_MOUSE Calcium-binding protein 39-like OS=Mus musculus GN=Cab39l PE=1 SV=3	2		2	1
	Q9EQ16	>sp|Q9EQ16|CXCR6_MOUSE C-X-C chemokine receptor type 6 OS=Mus musculus GN=Cxcr6 PE=1 SV=1	2	2		1
	Q9EQS3	>sp|Q9EQS3|MYCBP_MOUSE C-Myc-binding protein OS=Mus musculus GN=Mycbp PE=1 SV=5	1		2	2
	Q9ES74	>sp|Q9ES74|NEK7_MOUSE Serine/threonine-protein kinase Nek7 OS=Mus musculus GN=Nek7 PE=1 SV=1	2	2	1
	Q9ESD6	>sp|Q9ESD6|CKLF7_MOUSE CKLF-like MARVEL transmembrane domain-containing protein 7 OS=Mus musculus GN=Cmtm7 PE=1 SV=1	1	2	1	1
	Q9ET39	>sp|Q9ET39|SLAF6_MOUSE SLAM family member 6 OS=Mus musculus GN=Slamf6 PE=1 SV=1	1	3	1
	Q9JHL0	>sp|Q9JHL0|NTAL_MOUSE Linker for activation of T-cells family member 2 OS=Mus musculus GN=Lat2 PE=1 SV=1	2	2	1
	Q9JHW2	>sp|Q9JHW2|NIT2_MOUSE Omega-amidase NIT2 OS=Mus musculus GN=Nit2 PE=1 SV=1	2		3
	Q9JII5	>sp|Q9JII5|DAZP1_MOUSE DAZ-associated protein 1 OS=Mus musculus GN=Dazap1 PE=1 SV=2	2	2	1
	Q9JJ78	>sp|Q9JJ78|TOPK_MOUSE Lymphokine-activated killer T-cell-originated protein kinase OS=Mus musculus GN=Pbk PE=1 SV=1	1	1	2	1
	Q9JKV1	>sp|Q9JKV1|ADRM1_MOUSE Proteasomal ubiquitin receptor ADRM1 OS=Mus musculus GN=Adrm1 PE=1 SV=2	1	1	2	1
	Q9JLN9	>sp|Q9JLN9|MTOR_MOUSE Serine/threonine-protein kinase mTOR OS=Mus musculus GN=Mtor PE=1 SV=2	2		3
	Q9QX11	>sp|Q9QX11|CYH1_MOUSE Cytohesin-1 OS=Mus musculus GN=Cyth1 PE=1 SV=2		3	1	1
	Q9QZ88	>sp|Q9QZ88|VPS29_MOUSE Vacuolar protein sorting-associated protein 29 OS=Mus musculus GN=Vps29 PE=1 SV=1	2	1	1	1
	Q9QZQ1	>sp|Q9QZQ1|AFAD_MOUSE Afadin OS=Mus musculus GN=Mllt4 PE=1 SV=3	1			4
	Q9R061	>sp|Q9R061|NUBP2_MOUSE Cytosolic Fe-S cluster assembly factor NUBP2 OS=Mus musculus GN=Nubp2 PE=1 SV=1	2	1	1	1
	Q9WU84	>sp|Q9WU84|CCS_MOUSE Copper chaperone for superoxide dismutase OS=Mus musculus GN=Ccs PE=1 SV=1	1	2	1	1
	Q9WUK4	>sp|Q9WUK4|RFC2_MOUSE Replication factor C subunit 2 OS=Mus musculus GN=Rfc2 PE=1 SV=1	2	1	1	1
	Q9Z130	>sp|Q9Z130|HNRDL_MOUSE Heterogeneous nuclear ribonucleoprotein D-like OS=Mus musculus GN=Hnrnpdl PE=1 SV=1	2	1	1	1
	Q9Z2Y8	>sp|Q9Z2Y8|PROSC_MOUSE Proline synthase co-transcribed bacterial homolog protein OS=Mus musculus GN=Prosc PE=1 SV=1	2	2		1
	A0A0R4J1E2	>tr|A0A0R4J1E2|A0A0R4J1E2_MOUSE Elongation factor 1-delta OS=Mus musculus GN=Eef1d PE=1 SV=1	2	1	1	1
	A0A0R4J293	>tr|A0A0R4J293|A0A0R4J293_MOUSE Protein-glutamine gamma-glutamyltransferase K OS=Mus musculus GN=Tgm1 PE=1 SV=1		1		4
	A8DUN2	>tr|A8DUN2|A8DUN2_MOUSE Beta-globin OS=Mus musculus GN=Hbbt1 PE=3 SV=1	1	2	1	1
	B2RXY7	>tr|B2RXY7|B2RXY7_MOUSE Carbonyl reductase 1 OS=Mus musculus GN=Cbr1 PE=1 SV=1	2	2		1
	B7ZNE1	>tr|B7ZNE1|B7ZNE1_MOUSE Uncharacterized protein OS=Mus musculus GN=Ptpn7 PE=2 SV=1		1	2	2
	D3Z2H9	>tr|D3Z2H9|D3Z2H9_MOUSE Protein Tpm3-rs7 OS=Mus musculus GN=Tpm3-rs7 PE=3 SV=1	5
	D3Z3B8	>tr|D3Z3B8|D3Z3B8_MOUSE Disks large homolog 1 OS=Mus musculus GN=Dlg1 PE=1 SV=1	2			3
	E9Q1G8	>tr|E9Q1G8|E9Q1G8_MOUSE Septin-7 OS=Mus musculus GN=Sept7 PE=1 SV=2	2	3
	I1VGT4	>tr|I1VGT4|I1VGT4_MOUSE Anion exchange protein OS=Mus musculus GN=Slc4a7 PE=2 SV=1			1	4
	P97406	>tr|P97406|P97406_MOUSE Proviral envelope protein OS=Mus musculus GN=D17H6S56E-5 PE=2 SV=1		3		2
	Q000W5	>tr|Q000W5|Q000W5_MOUSE Guanylate-binding protein 10 OS=Mus musculus GN=Gbp10 PE=2 SV=1	2	1	2
	Q0PD21	>tr|Q0PD21|Q0PD21_MOUSE RAB33B, member of RAS oncogene family, isoform CRA_a OS=Mus musculus GN=Rab33b PE=1 SV=1	1	1	2	1
	Q0PD40	>tr|Q0PD40|Q0PD40_MOUSE Rab15 OS=Mus musculus GN=Rab15 PE=2 SV=1	1	1	1	2
	Q0VE46	>tr|Q0VE46|Q0VE46_MOUSE Myadm protein OS=Mus musculus GN=Myadm PE=1 SV=1	1	1	2	1
	Q32P04	>tr|Q32P04|Q32P04_MOUSE Keratin 5 OS=Mus musculus GN=Krt5 PE=1 SV=2	2	2		1
	Q3TK92	>tr|Q3TK92|Q3TK92_MOUSE Ariadne homolog 2 (Drosophila), isoform CRA_a OS=Mus musculus GN=Arih2 PE=1 SV=1	2	1	1	1
	Q3TPZ2	>tr|Q3TPZ2|Q3TPZ2_MOUSE Serine/threonine-protein kinase PLK OS=Mus musculus GN=Plk1 PE=1 SV=1	1	4
	Q3TS02	>tr|Q3TS02|Q3TS02_MOUSE ATP-citrate synthase OS=Mus musculus GN=Acly PE=1 SV=1	1	2		2
	Q3TWR3	>tr|Q3TWR3|Q3TWR3_MOUSE 5'-AMP-activated protein kinase subunit gamma-1 OS=Mus musculus GN=Prkag1 PE=1 SV=1		1	3	1
	Q3TXV1	>tr|Q3TXV1|Q3TXV1_MOUSE Putative uncharacterized protein OS=Mus musculus GN=Psmd2 PE=2 SV=1		2	3
	Q3U0C0	>tr|Q3U0C0|Q3U0C0_MOUSE Cytohesin 4 OS=Mus musculus GN=Cyth4 PE=1 SV=1	2	1		2
	Q3U151	>tr|Q3U151|Q3U151_MOUSE Putative uncharacterized protein (Fragment) OS=Mus musculus PE=2 SV=1	2	2	1
	Q3U4C8	>tr|Q3U4C8|Q3U4C8_MOUSE Putative uncharacterized protein (Fragment) OS=Mus musculus GN=Itgav PE=2 SV=1		5
	Q3U9X2	>tr|Q3U9X2|Q3U9X2_MOUSE LSM2 homolog, U6 small nuclear RNA associated (S. cerevisiae), isoform CRA_b OS=Mus musculus GN=Lsm2 PE=1 SV=1	2	1	1	1
	Q3UBS3	>tr|Q3UBS3|Q3UBS3_MOUSE Haptoglobin OS=Mus musculus GN=Hp PE=1 SV=1	1	3	1
	Q3UF82	>tr|Q3UF82|Q3UF82_MOUSE Mitogen-activated protein kinase OS=Mus musculus GN=Mapk1 PE=2 SV=1		4		1
	Q3UG22	>tr|Q3UG22|Q3UG22_MOUSE TGF-beta receptor type-2 OS=Mus musculus GN=Tgfbr2 PE=2 SV=1	2	2		1
	Q3UHJ3	>tr|Q3UHJ3|Q3UHJ3_MOUSE Calcium-transporting ATPase OS=Mus musculus GN=Atp2b2 PE=1 SV=1	1	2	1	1
	Q3UHK5	>tr|Q3UHK5|Q3UHK5_MOUSE Sodium/potassium-transporting ATPase subunit alpha OS=Mus musculus GN=Atp1a2 PE=1 SV=1	2	3
	Q3UJJ8	>tr|Q3UJJ8|Q3UJJ8_MOUSE Putative uncharacterized protein (Fragment) OS=Mus musculus GN=Rdx PE=2 SV=1	1		2	2
	Q3UJQ3	>tr|Q3UJQ3|Q3UJQ3_MOUSE Putative uncharacterized protein OS=Mus musculus GN=Dars PE=2 SV=1	5
	Q3UK27	>tr|Q3UK27|Q3UK27_MOUSE NEDD8-activating enzyme E1 regulatory subunit OS=Mus musculus GN=Nae1 PE=1 SV=1	3		2
	Q3ULU3	>tr|Q3ULU3|Q3ULU3_MOUSE Branched-chain-amino-acid aminotransferase OS=Mus musculus GN=Bcat2 PE=1 SV=1	3	1	1
	Q3V117	>tr|Q3V117|Q3V117_MOUSE ATP-citrate synthase OS=Mus musculus GN=Acly PE=1 SV=1	1	2	1	1
	Q543X6	>tr|Q543X6|Q543X6_MOUSE Dual-specificity mitogen-activated protein kinase kinase 4 OS=Mus musculus GN=Map2k4 PE=1 SV=1	2	1	1	1
	Q545P4	>tr|Q545P4|Q545P4_MOUSE Tumor necrosis factor receptor superfamily member 1B OS=Mus musculus GN=Tnfrsf1b PE=1 SV=1	2	3
	Q5DW69	>tr|Q5DW69|Q5DW69_MOUSE CD226 antigen OS=Mus musculus GN=Cd226 PE=1 SV=1	1	2		2
	Q5FWJ9	>tr|Q5FWJ9|Q5FWJ9_MOUSE Nuclear pore glycoprotein p62 OS=Mus musculus GN=Nup62 PE=1 SV=1	2	2	1
	Q61769	>tr|Q61769|Q61769_MOUSE Ki-67 protein OS=Mus musculus GN=Mki67 PE=2 SV=1	3	1	1
	Q6A0B1	>tr|Q6A0B1|Q6A0B1_MOUSE Poly [ADP-ribose] polymerase (Fragment) OS=Mus musculus GN=Parp4 PE=2 SV=1	3		2
	Q6NXL1	>tr|Q6NXL1|Q6NXL1_MOUSE Protein Sec24d OS=Mus musculus GN=Sec24d PE=1 SV=1	3		2
	Q6ZWZ4	>tr|Q6ZWZ4|Q6ZWZ4_MOUSE 60S ribosomal protein L36 OS=Mus musculus GN=Rpl36 PE=1 SV=1	1	1	2	1
	Q7TPT7	>tr|Q7TPT7|Q7TPT7_MOUSE Valyl-tRNA synthetase OS=Mus musculus GN=Vars PE=2 SV=1			5
	Q80ZP8	>tr|Q80ZP8|Q80ZP8_MOUSE Armet protein OS=Mus musculus GN=Manf PE=1 SV=1		2	1	2
	A2AJI0	>sp|A2AJI0|MA7D1_MOUSE MAP7 domain-containing protein 1 OS=Mus musculus GN=Map7d1 PE=1 SV=1	2	1		1
	A2APV2	>sp|A2APV2|FMNL2_MOUSE Formin-like protein 2 OS=Mus musculus GN=Fmnl2 PE=1 SV=2	2	2
	A6H5Z3	>sp|A6H5Z3|EXC6B_MOUSE Exocyst complex component 6B OS=Mus musculus GN=Exoc6b PE=1 SV=1	2	1		1
	B2RY56	>sp|B2RY56|RBM25_MOUSE RNA-binding protein 25 OS=Mus musculus GN=Rbm25 PE=1 SV=2	3	1
	E9Q6P5	>sp|E9Q6P5|TTC7B_MOUSE Tetratricopeptide repeat protein 7B OS=Mus musculus GN=Ttc7b PE=1 SV=1	1	2		1
	F8VPU2	>sp|F8VPU2|FARP1_MOUSE FERM, RhoGEF and pleckstrin domain-containing protein 1 OS=Mus musculus GN=Farp1 PE=1 SV=1	3	1
	O08582	>sp|O08582|GTPB1_MOUSE GTP-binding protein 1 OS=Mus musculus GN=Gtpbp1 PE=1 SV=2		1	1	2
	O08756	>sp|O08756|HCD2_MOUSE 3-hydroxyacyl-CoA dehydrogenase type-2 OS=Mus musculus GN=Hsd17b10 PE=1 SV=4	2	1	1
	O08807	>sp|O08807|PRDX4_MOUSE Peroxiredoxin-4 OS=Mus musculus GN=Prdx4 PE=1 SV=1	1	1	1	1
	O35609	>sp|O35609|SCAM3_MOUSE Secretory carrier-associated membrane protein 3 OS=Mus musculus GN=Scamp3 PE=1 SV=3		1	2	1
	O35639	>sp|O35639|ANXA3_MOUSE Annexin A3 OS=Mus musculus GN=Anxa3 PE=1 SV=4	1	1	1	1
	O35671	>sp|O35671|ITBP1_MOUSE Integrin beta-1-binding protein 1 OS=Mus musculus GN=Itgb1bp1 PE=1 SV=1	1	1		2
[truncated: 1,108 more rows]
