# Supplementary material for: Priming of dendritic cells by DNA-containing extracellular vesicles from activated T cells through antigen-driven contacts
Source: Nat Commun. 2018 Jul 9;9:2658. doi: 10.1038/s41467-018-05077-9 (PMC6037695; doi:10.1038/s41467-018-05077-9)
Supplement: Supplementary file 5 — Supplementary Data 2 [file 41467_2018_5077_MOESM5_ESM.xlsx]

## Sheet: Supp table Figure 2
		Supplementary Data 2. Exosomal proteins related to mitochondrial localization and function identified by Gene Ontology (GO) enrichment analysis. List of proteins identified in exosomes samples isolated from four biological replicates of protein extracts of exosomes. Identified proteins were analyzed by Gene Ontology (GO) of cellular component with GeneCodis 3.0.
	Accesion Nº (Uniprot)	Protein name
	P14152	malate dehydrogenase 1, NAD (soluble) [Source:MGI Symbol;Acc:MGI:97051]
	O09005	degenerative spermatocyte homolog 1 (Drosophila) [Source:MGI Symbol;Acc:MGI:1097711]
	O08807	peroxiredoxin 4 [Source:MGI Symbol;Acc:MGI:1859815]
	Q9D3G9	ras homolog gene family, member H [Source:MGI Symbol;Acc:MGI:1921984]
	Q62351	transferrin receptor [Source:MGI Symbol;Acc:MGI:98822]
	Q8VEM8	solute carrier family 25 (mitochondrial carrier, phosphate carrier), member 3 [Source:MGI Symbol;Acc:MGI:1353498]
	P56380	nudix (nucleoside diphosphate linked moiety X)-type motif 2 [Source:MGI Symbol;Acc:MGI:1913651]
	Q8CGK3	lon peptidase 1, mitochondrial [Source:MGI Symbol;Acc:MGI:1921392]
	Q9Z110	aldehyde dehydrogenase 18 family, member A1 [Source:MGI Symbol;Acc:MGI:1888908]
	P50516	ATPase, H+ transporting, lysosomal V1 subunit A [Source:MGI Symbol;Acc:MGI:1201780]
	Q9D0I9	arginyl-tRNA synthetase [Source:MGI Symbol;Acc:MGI:1914297]
	Q61171	peroxiredoxin 2 [Source:MGI Symbol;Acc:MGI:109486]
	P16125	lactate dehydrogenase B [Source:MGI Symbol;Acc:MGI:96763]
	Q99L43	CDP-diacylglycerol synthase (phosphatidate cytidylyltransferase) 2 [Source:MGI Symbol;Acc:MGI:1332236]
	Q80SZ7	guanine nucleotide binding protein (G protein), gamma 5 [Source:MGI Symbol;Acc:MGI:109164]
	O89110	caspase 8 [Source:MGI Symbol;Acc:MGI:1261423]
	Q8BH86	RIKEN cDNA 9030617O03 gene [Source:MGI Symbol;Acc:MGI:2444813]
	P49710	hematopoietic cell specific Lyn substrate 1 [Source:MGI Symbol;Acc:MGI:104568]
	Q61207	prosaposin [Source:MGI Symbol;Acc:MGI:97783]
	Q8VCL2	SCO cytochrome oxidase deficient homolog 2 (yeast) [Source:MGI Symbol;Acc:MGI:3818630]
	Q8BVI4	quinoid dihydropteridine reductase [Source:MGI Symbol;Acc:MGI:97836]
	P06151	lactate dehydrogenase A [Source:MGI Symbol;Acc:MGI:96759]
	P37040	P450 (cytochrome) oxidoreductase [Source:MGI Symbol;Acc:MGI:97744]
	Q91V92	ATP citrate lyase [Source:MGI Symbol;Acc:MGI:103251]
	Q78PY7	staphylococcal nuclease and tudor domain containing 1 [Source:MGI Symbol;Acc:MGI:1929266]
	P21958	transporter 1, ATP-binding cassette, sub-family B (MDR/TAP) [Source:MGI Symbol;Acc:MGI:98483]
	P18242	cathepsin D [Source:MGI Symbol;Acc:MGI:88562]
	Q8BHL7	CDC42 small effector 1 [Source:MGI Symbol;Acc:MGI:1889510]
	Q3TBT3	transmembrane protein 173 [Source:MGI Symbol;Acc:MGI:1919762]
	Q61425	hydroxyacyl-Coenzyme A dehydrogenase [Source:MGI Symbol;Acc:MGI:96009]
	Q4FZG7	translocase of inner mitochondrial membrane 8 homolog a2 (yeast) [Source:MGI Symbol;Acc:MGI:3615492]
	P21981	transglutaminase 2, C polypeptide [Source:MGI Symbol;Acc:MGI:98731]
	Q9CWZ7	N-ethylmaleimide sensitive fusion protein attachment protein gamma [Source:MGI Symbol;Acc:MGI:104561]
	P58044	isopentenyl-diphosphate delta isomerase [Source:MGI Symbol;Acc:MGI:2442264]
	Q60932	voltage-dependent anion channel 1 [Source:MGI Symbol;Acc:MGI:106919]
	Q9CYR0	single-stranded DNA binding protein 1 [Source:MGI Symbol;Acc:MGI:1920040]
	Q6PHN9	RAB35, member RAS oncogene family [Source:MGI Symbol;Acc:MGI:1924657]
	Q8CAY6	acetyl-Coenzyme A acetyltransferase 2 [Source:MGI Symbol;Acc:MGI:87871]
	Q9DB77	ubiquinol cytochrome c reductase core protein 2 [Source:MGI Symbol;Acc:MGI:1914253]
	P11352	glutathione peroxidase 1 [Source:MGI Symbol;Acc:MGI:104887]
	Q8BP47	asparaginyl-tRNA synthetase [Source:MGI Symbol;Acc:MGI:1917473]
	O70591	prefoldin 2 [Source:MGI Symbol;Acc:MGI:1276111]
	Q920E5	farnesyl diphosphate synthetase [Source:MGI Symbol;Acc:MGI:104888]
	P39688	Fyn proto-oncogene [Source:MGI Symbol;Acc:MGI:95602]
	P24288	branched chain aminotransferase 1, cytosolic [Source:MGI Symbol;Acc:MGI:104861]
	P85094	isochorismatase domain containing 2a [Source:MGI Symbol;Acc:MGI:3609243]
	Q9D6R2	isocitrate dehydrogenase 3 (NAD+) alpha [Source:MGI Symbol;Acc:MGI:1915084]
	P53986	solute carrier family 16 (monocarboxylic acid transporters), member 1 [Source:MGI Symbol;Acc:MGI:106013]
	P54822	adenylosuccinate lyase [Source:MGI Symbol;Acc:MGI:103202]
	Q9CQ80	vacuolar protein sorting 25 (yeast) [Source:MGI Symbol;Acc:MGI:106354]
	P35276	RAB3D, member RAS oncogene family [Source:MGI Symbol;Acc:MGI:97844]
	Q9CQB5	CDGSH iron sulfur domain 2 [Source:MGI Symbol;Acc:MGI:1914256]
	P56480	ATP synthase, H+ transporting mitochondrial F1 complex, beta subunit [Source:MGI Symbol;Acc:MGI:107801]
	Q99LE6	ATP-binding cassette, sub-family F (GCN20), member 2 [Source:MGI Symbol;Acc:MGI:1351657]
	Q9JK81	melanocyte proliferating gene 1 [Source:MGI Symbol;Acc:MGI:1929864]
	Q8BYC6	TAO kinase 3 [Source:MGI Symbol;Acc:MGI:3041177]
	Q8BMP6	acyl-Coenzyme A binding domain containing 3 [Source:MGI Symbol;Acc:MGI:2181074]
	P51174	acyl-Coenzyme A dehydrogenase, long-chain [Source:MGI Symbol;Acc:MGI:87866]
	Q07417	acyl-Coenzyme A dehydrogenase, short chain [Source:MGI Symbol;Acc:MGI:87868]
	O88844	isocitrate dehydrogenase 1 (NADP+), soluble [Source:MGI Symbol;Acc:MGI:96413]
	Q9D8S4	REX2, RNA exonuclease 2 homolog (S. cerevisiae) [Source:MGI Symbol;Acc:MGI:1888981]
	Q921H8	acetyl-Coenzyme A acyltransferase 1A [Source:MGI Symbol;Acc:MGI:2148491]
	Q5SWU9	acetyl-Coenzyme A carboxylase alpha [Source:MGI Symbol;Acc:MGI:108451]
	P26443	glutamate dehydrogenase 1 [Source:MGI Symbol;Acc:MGI:95753]
	Q9CZU6	citrate synthase [Source:MGI Symbol;Acc:MGI:88529]
	P11499	heat shock protein 90 alpha (cytosolic), class B member 1 [Source:MGI Symbol;Acc:MGI:96247]
	Q61781	keratin 14 [Source:MGI Symbol;Acc:MGI:96688]
	Q9CZD3	glycyl-tRNA synthetase [Source:MGI Symbol;Acc:MGI:2449057]
	Q99L13	3-hydroxyisobutyrate dehydrogenase [Source:MGI Symbol;Acc:MGI:1889802]
	Q9JLN9	mechanistic target of rapamycin (serine/threonine kinase) [Source:MGI Symbol;Acc:MGI:1928394]
	Q99KI0	aconitase 2, mitochondrial [Source:MGI Symbol;Acc:MGI:87880]
	Q9WTK7	serine/threonine kinase 11 [Source:MGI Symbol;Acc:MGI:1341870]
	Q9CQW1	YKT6 homolog (S. Cerevisiae) [Source:MGI Symbol;Acc:MGI:1927550]
	Q9WTP7	adenylate kinase 3 [Source:MGI Symbol;Acc:MGI:1860835]
	Q9CQX2	cytochrome b5 type B [Source:MGI Symbol;Acc:MGI:1913677]
	Q9CPY7	leucine aminopeptidase 3 [Source:MGI Symbol;Acc:MGI:1914238]
	P63101	tyrosine 3-monooxygenase/tryptophan 5-monooxygenase activation protein, zeta polypeptide [Source:MGI Symbol;Acc:MGI:109484]
	P47811	mitogen-activated protein kinase 14 [Source:MGI Symbol;Acc:MGI:1346865]
	Q9JKB1	ubiquitin carboxyl-terminal esterase L3 (ubiquitin thiolesterase) [Source:MGI Symbol;Acc:MGI:1355274]
	Q9Z2I9	succinate-Coenzyme A ligase, ADP-forming, beta subunit [Source:MGI Symbol;Acc:MGI:1306775]
	Q8BTZ7	GDP-mannose pyrophosphorylase B [Source:MGI Symbol;Acc:MGI:2660880]
	Q9WUM5	succinate-CoA ligase, GDP-forming, alpha subunit [Source:MGI Symbol;Acc:MGI:1927234]
	O08553	dihydropyrimidinase-like 2 [Source:MGI Symbol;Acc:MGI:1349763]
	P14234	Gardner-Rasheed feline sarcoma viral (Fgr) oncogene homolog [Source:MGI Symbol;Acc:MGI:95527]
	Q99LB6	methionine adenosyltransferase II, beta [Source:MGI Symbol;Acc:MGI:1913667]
	Q9QYB1	chloride intracellular channel 4 (mitochondrial) [Source:MGI Symbol;Acc:MGI:1352754]
	P07607	thymidylate synthase [Source:MGI Symbol;Acc:MGI:98878]
	P46471	proteasome (prosome, macropain) 26S subunit, ATPase 2 [Source:MGI Symbol;Acc:MGI:109555]
	Q8BMS1	hydroxyacyl-Coenzyme A dehydrogenase/3-ketoacyl-Coenzyme A thiolase/enoyl-Coenzyme A hydratase (trifunctional protein), alpha subunit [Source:MGI Symbol;Acc:MGI:2135593]
	Q9DCN2	cytochrome b5 reductase 3 [Source:MGI Symbol;Acc:MGI:94893]
	P26638	seryl-aminoacyl-tRNA synthetase [Source:MGI Symbol;Acc:MGI:102809]
	Q99LC5	electron transferring flavoprotein, alpha polypeptide [Source:MGI Symbol;Acc:MGI:106092]
	Q99MI6	GTPase, IMAP family member 3 [Source:MGI Symbol;Acc:MGI:1932723]
	P63038	heat shock protein 1 (chaperonin) [Source:MGI Symbol;Acc:MGI:96242]
	P09528	ferritin heavy chain 1 [Source:MGI Symbol;Acc:MGI:95588]
	P17710	hexokinase 1 [Source:MGI Symbol;Acc:MGI:96103]
	Q9DAR7	decapping enzyme, scavenger [Source:MGI Symbol;Acc:MGI:1916555]
	P80313	chaperonin containing Tcp1, subunit 7 (eta) [Source:MGI Symbol;Acc:MGI:107184]
	P35700	peroxiredoxin 1 [Source:MGI Symbol;Acc:MGI:99523]
	O08749	dihydrolipoamide dehydrogenase [Source:MGI Symbol;Acc:MGI:107450]
	Q6X893	solute carrier family 44, member 1 [Source:MGI Symbol;Acc:MGI:2140592]
	P47738	aldehyde dehydrogenase 2, mitochondrial [Source:MGI Symbol;Acc:MGI:99600]
	P54071	isocitrate dehydrogenase 2 (NADP+), mitochondrial [Source:MGI Symbol;Acc:MGI:96414]
	P18572	basigin [Source:MGI Symbol;Acc:MGI:88208]
	Q8C0I1	alkylglycerone phosphate synthase [Source:MGI Symbol;Acc:MGI:2443065]
	P54775	proteasome (prosome, macropain) 26S subunit, ATPase, 4 [Source:MGI Symbol;Acc:MGI:1346093]
	Q99LX0	Parkinson disease (autosomal recessive, early onset) 7 [Source:MGI Symbol;Acc:MGI:2135637]
	Q8K4Z3	apolipoprotein A-I binding protein [Source:MGI Symbol;Acc:MGI:2180167]
	Q9JK48	SH3-domain GRB2-like B1 (endophilin) [Source:MGI Symbol;Acc:MGI:1859730]
	Q64433	heat shock protein 1 (chaperonin 10) [Source:MGI Symbol;Acc:MGI:104680]
	Q3V3R1	methylenetetrahydrofolate dehydrogenase (NADP+ dependent) 1-like [Source:MGI Symbol;Acc:MGI:1924836]
	P63168	dynein light chain LC8-type 1 [Source:MGI Symbol;Acc:MGI:1861457]
	Q80XN0	3-hydroxybutyrate dehydrogenase, type 1 [Source:MGI Symbol;Acc:MGI:1919161]
	Q8BFR5	Tu translation elongation factor, mitochondrial [Source:MGI Symbol;Acc:MGI:1923686]
	Q9CQ92	fission 1 (mitochondrial outer membrane) homolog (yeast) [Source:MGI Symbol;Acc:MGI:1913687]
	O55142	ribosomal protein L35A [Source:MGI Symbol;Acc:MGI:1928894]
	Q9D0J4	ADP-ribosylation factor-like 2 [Source:MGI Symbol;Acc:MGI:1928393]
	P24270	catalase [Source:MGI Symbol;Acc:MGI:88271]
	Q9CYG7	translocase of outer mitochondrial membrane 34 [Source:MGI Symbol;Acc:MGI:1914395]
	Q9D1R9	ribosomal protein L34 [Source:MGI Symbol;Acc:MGI:1915686]
	Q61696	heat shock protein 1A [Source:MGI Symbol;Acc:MGI:96244]
	Q9QUJ7	acyl-CoA synthetase long-chain family member 4 [Source:MGI Symbol;Acc:MGI:1354713]
	O70325	glutathione peroxidase 4 [Source:MGI Symbol;Acc:MGI:104767]
	Q9JMH6	thioredoxin reductase 1 [Source:MGI Symbol;Acc:MGI:1354175]
	Q9CXF4	TBC1 domain family, member 15 [Source:MGI Symbol;Acc:MGI:1913937]
	Q9CWJ9	5-aminoimidazole-4-carboxamide ribonucleotide formyltransferase/IMP cyclohydrolase [Source:MGI Symbol;Acc:MGI:1351352]
	Q6ZWQ0	synaptic nuclear envelope 2 [Source:MGI Symbol;Acc:MGI:2449316]
	Q9DCW4	electron transferring flavoprotein, beta polypeptide [Source:MGI Symbol;Acc:MGI:106098]
	Q9D051	pyruvate dehydrogenase (lipoamide) beta [Source:MGI Symbol;Acc:MGI:1915513]
	Q9CPV4	glyoxalase domain containing 4 [Source:MGI Symbol;Acc:MGI:1914451]
	P11440	cyclin-dependent kinase 1 [Source:MGI Symbol;Acc:MGI:88351]
	P31786	diazepam binding inhibitor [Source:MGI Symbol;Acc:MGI:94865]
	P84091	adaptor protein complex AP-2, mu1 [Source:MGI Symbol;Acc:MGI:1298405]
	Q8BHG1	nardilysin, N-arginine dibasic convertase, NRD convertase 1 [Source:MGI Symbol;Acc:MGI:1201386]
	P32020	sterol carrier protein 2, liver [Source:MGI Symbol;Acc:MGI:98254]
	Q9D1G1	RAB1B, member RAS oncogene family [Source:MGI Symbol;Acc:MGI:1923558]
	Q9CRA5	golgi phosphoprotein 3 [Source:MGI Symbol;Acc:MGI:1913879]
	Q9EQR6	Fanconi anemia, complementation group G [Source:MGI Symbol;Acc:MGI:1926471]
	Q9D0K2	3-oxoacid CoA transferase 1 [Source:MGI Symbol;Acc:MGI:1914291]
	P97807	fumarate hydratase 1 [Source:MGI Symbol;Acc:MGI:95530]
	O08528	hexokinase 2 [Source:MGI Symbol;Acc:MGI:1315197]
	Q8R3Q6	coiled-coil domain containing 58 [Source:MGI Symbol;Acc:MGI:2146423]
	Q8BXV2	Bri3 binding protein [Source:MGI Symbol;Acc:MGI:1924059]
	P61222	ATP-binding cassette, sub-family E (OABP), member 1 [Source:MGI Symbol;Acc:MGI:1195458]
	Q9Z2Y8	proline synthetase co-transcribed [Source:MGI Symbol;Acc:MGI:1891207]
	Q04447	creatine kinase, brain [Source:MGI Symbol;Acc:MGI:88407]
	P99029	peroxiredoxin 5 [Source:MGI Symbol;Acc:MGI:1859821]
	Q922D8	methylenetetrahydrofolate dehydrogenase (NADP+ dependent), methenyltetrahydrofolate cyclohydrolase, formyltetrahydrofolate synthase [Source:MGI Symbol;Acc:MGI:1342005]
	Q5Y5T5	zinc finger, DHHC domain containing 8 [Source:MGI Symbol;Acc:MGI:1338012]
	Q9CQN1	TNF receptor-associated protein 1 [Source:MGI Symbol;Acc:MGI:1915265]
	P70303	cytidine 5'-triphosphate synthase 2 [Source:MGI Symbol;Acc:MGI:1933185]
	Q9Z2I8	succinate-Coenzyme A ligase, GDP-forming, beta subunit [Source:MGI Symbol;Acc:MGI:1306824]
	Q9JM14	5',3'-nucleotidase, cytosolic [Source:MGI Symbol;Acc:MGI:1354954]
	Q68FL6	methionine-tRNA synthetase [Source:MGI Symbol;Acc:MGI:1345633]
	Q60930	voltage-dependent anion channel 2 [Source:MGI Symbol;Acc:MGI:106915]
	P52480	pyruvate kinase, muscle [Source:MGI Symbol;Acc:MGI:97591]
	Q9D172	DNA segment, Chr 10, Johns Hopkins University 81 expressed [Source:MGI Symbol;Acc:MGI:1351861]
	Q8VCF0	mitochondrial antiviral signaling protein [Source:MGI Symbol;Acc:MGI:2444773]
	Q91ZR1	RAB4B, member RAS oncogene family [Source:MGI Symbol;Acc:MGI:105071]
	P47791	glutathione reductase [Source:MGI Symbol;Acc:MGI:95804]
	Q8BH95	enoyl Coenzyme A hydratase, short chain, 1, mitochondrial [Source:MGI Symbol;Acc:MGI:2136460]
	Q8BIJ6	isoleucine-tRNA synthetase 2, mitochondrial [Source:MGI Symbol;Acc:MGI:1919586]
	Q8VDQ1	prostaglandin reductase 2 [Source:MGI Symbol;Acc:MGI:1916372]
	P32883	v-Ki-ras2 Kirsten rat sarcoma viral oncogene homolog [Source:MGI Symbol;Acc:MGI:96680]
	P05063	aldolase C, fructose-bisphosphate [Source:MGI Symbol;Acc:MGI:101863]
	O70404	vesicle-associated membrane protein 8 [Source:MGI Symbol;Acc:MGI:1336882]
	Q8BH04	phosphoenolpyruvate carboxykinase 2 (mitochondrial) [Source:MGI Symbol;Acc:MGI:1860456]
	Q61191	host cell factor C1 [Source:MGI Symbol;Acc:MGI:105942]
	P62264	ribosomal protein S14 [Source:MGI Symbol;Acc:MGI:98107]
	P25799	nuclear factor of kappa light polypeptide gene enhancer in B-cells 1, p105 [Source:MGI Symbol;Acc:MGI:97312]
	Q9QXB9	developmentally regulated GTP binding protein 2 [Source:MGI Symbol;Acc:MGI:1342307]
	Q8VCW8	acyl-CoA synthetase family member 2 [Source:MGI Symbol;Acc:MGI:2388287]
	P50431	serine hydroxymethyltransferase 1 (soluble) [Source:MGI Symbol;Acc:MGI:98299]
	Q03265	ATP synthase, H+ transporting, mitochondrial F1 complex, alpha subunit 1 [Source:MGI Symbol;Acc:MGI:88115]
	Q8BJF9	chromatin modifying protein 2B [Source:MGI Symbol;Acc:MGI:1916192]
	P36552	coproporphyrinogen oxidase [Source:MGI Symbol;Acc:MGI:104841]
	P19096	fatty acid synthase [Source:MGI Symbol;Acc:MGI:95485]
	Q99LP6	GrpE-like 1, mitochondrial [Source:MGI Symbol;Acc:MGI:1334417]
	P08228	superoxide dismutase 1, soluble [Source:MGI Symbol;Acc:MGI:98351]
	Q75N62	GTPase, IMAP family member 8 [Source:MGI Symbol;Acc:MGI:2685303]
	Q9DC50	carnitine O-octanoyltransferase [Source:MGI Symbol;Acc:MGI:1921364]
	Q99JY0	hydroxyacyl-Coenzyme A dehydrogenase/3-ketoacyl-Coenzyme A thiolase/enoyl-Coenzyme A hydratase (trifunctional protein), beta subunit [Source:MGI Symbol;Acc:MGI:2136381]
	Q9WUR9	adenylate kinase 4 [Source:MGI Symbol;Acc:MGI:87979]
	Q9JHW2	nitrilase family, member 2 [Source:MGI Symbol;Acc:MGI:1261838]
	Q9Z1X4	interleukin enhancer binding factor 3 [Source:MGI Symbol;Acc:MGI:1339973]
	P70677	caspase 3 [Source:MGI Symbol;Acc:MGI:107739]
	P10639	thioredoxin 1 [Source:MGI Symbol;Acc:MGI:98874]
	Q8K1M6	dynamin 1-like [Source:MGI Symbol;Acc:MGI:1921256]
	Q9WTP6	adenylate kinase 2 [Source:MGI Symbol;Acc:MGI:87978]
	P28271	aconitase 1 [Source:MGI Symbol;Acc:MGI:87879]
	P63085	mitogen-activated protein kinase 1 [Source:MGI Symbol;Acc:MGI:1346858]
	P05202	glutamate oxaloacetate transaminase 2, mitochondrial [Source:MGI Symbol;Acc:MGI:95792]
	Q3TRM8	hexokinase 3 [Source:MGI Symbol;Acc:MGI:2670962]
	Q68FD5	clathrin, heavy polypeptide (Hc) [Source:MGI Symbol;Acc:MGI:2388633]
	Q9JLJ2	aldehyde dehydrogenase 9, subfamily A1 [Source:MGI Symbol;Acc:MGI:1861622]
	P28474	alcohol dehydrogenase 5 (class III), chi polypeptide [Source:MGI Symbol;Acc:MGI:87929]
	Q8BWT1	acetyl-Coenzyme A acyltransferase 2 (mitochondrial 3-oxoacyl-Coenzyme A thiolase) [Source:MGI Symbol;Acc:MGI:1098623]
	P08249	malate dehydrogenase 2, NAD (mitochondrial) [Source:MGI Symbol;Acc:MGI:97050]
	Q8QZT1	acetyl-Coenzyme A acetyltransferase 1 [Source:MGI Symbol;Acc:MGI:87870]
	P97823	lysophospholipase 1 [Source:MGI Symbol;Acc:MGI:1344588]
	P16460	argininosuccinate synthetase 1 [Source:MGI Symbol;Acc:MGI:88090]
	Q99KE1	malic enzyme 2, NAD(+)-dependent, mitochondrial [Source:MGI Symbol;Acc:MGI:2147351]
	P04627	v-raf murine sarcoma 3611 viral oncogene homolog [Source:MGI Symbol;Acc:MGI:88065]
	Q9QUM9	proteasome (prosome, macropain) subunit, alpha type 6 [Source:MGI Symbol;Acc:MGI:1347006]
